# Supplementary material for: 2-Chloro-1-(2,4,4-trimethyl-2,3,4,5-tetra­hydro-1H-1,5-benzodiazepin-1-yl)ethanone
Source: Acta Crystallogr Sect E Struct Rep Online. 2013 May 11;69(Pt 6):o874. doi: 10.1107/S1600536813012324 (PMC3685033; doi:10.1107/S1600536813012324)
Supplement: Supplementary file 2 [file e-69-0o874-Isup2.hkl]

# 
# h,k,l, Fc-squared, Fo-squared, sigma(Fo-squared) and status flag 
# 
data_I
_shelx_title ' CARTMD in P2(1)/n' 
_shelx_refln_list_code          4 
_shelx_F_calc_maximum      123.81 
_exptl_crystal_F_000       568.00 
_reflns_d_resolution_high  0.7443 
 
loop_ 
 _symmetry_equiv_pos_as_xyz 
 'x, y, z' 
 '-x+1/2, y+1/2, -z+1/2' 
 '-x, -y, -z' 
 'x-1/2, -y-1/2, z-1/2' 
 
_cell_length_a    10.3971 
_cell_length_b    12.2589 
_cell_length_c    11.0994 
_cell_angle_alpha  90.000 
_cell_angle_beta   93.953 
_cell_angle_gamma  90.000 
 
_shelx_F_squared_multiplier     1.000 
 
loop_ 
 _refln_index_h 
 _refln_index_k 
 _refln_index_l 
 _refln_F_squared_calc 
 _refln_F_squared_meas 
 _refln_F_squared_sigma 
 _refln_observed_status 
   2   0   0     4018.27     3919.15     36.13 o 
   4   0   0     3138.54     3269.83     32.13 o 
   6   0   0      116.04      180.16      2.44 o 
   8   0   0      359.91      370.19      5.66 o 
  10   0   0      424.54      439.05      8.31 o 
  12   0   0        1.62        0.60      1.80 o 
   1   1   0     7438.09     7051.73     50.94 o 
   2   1   0     2024.27     1947.88     12.00 o 
   3   1   0      710.21      770.36      6.89 o 
   4   1   0       53.33       36.59      0.49 o 
   5   1   0      605.00      658.71      4.59 o 
   6   1   0       22.93       21.99      0.47 o 
   7   1   0      159.55      164.99      1.63 o 
   8   1   0      153.26      158.77      1.84 o 
   9   1   0      258.34      239.48      3.32 o 
  10   1   0       46.10       46.40      1.50 o 
  11   1   0       94.89       91.45      3.38 o 
  12   1   0        5.42        8.04      1.53 o 
  13   1   0       10.90        9.13      2.55 o 
   0   2   0     3388.83     3426.78     31.63 o 
   1   2   0       27.12       29.72      0.39 o 
   2   2   0     8796.63     8579.22     57.43 o 
   3   2   0       26.17       26.90      0.50 o 
   4   2   0      214.95      218.49      1.61 o 
   5   2   0      122.31      152.05      1.69 o 
   6   2   0      407.43      368.75      3.09 o 
   7   2   0        6.15        7.44      0.41 o 
   8   2   0       14.04       17.80      0.72 o 
   9   2   0      279.01      258.29      3.51 o 
  10   2   0       32.56       35.69      1.56 o 
  11   2   0        1.28       -1.11      1.11 o 
  12   2   0       19.06       23.81      2.99 o 
  13   2   0        6.47        6.74      2.40 o 
   1   3   0     5697.70     5671.55     39.72 o 
   2   3   0     4084.58     3947.99     29.39 o 
   3   3   0      722.30      741.51      5.36 o 
   4   3   0      495.42      492.13      3.75 o 
   5   3   0     1328.27     1319.82      8.68 o 
   6   3   0       53.32       50.73      0.79 o 
   7   3   0       39.31       37.32      0.75 o 
   8   3   0       74.27       68.78      1.57 o 
   9   3   0      267.35      236.35      8.54 o 
  10   3   0        1.67        1.35      1.00 o 
  11   3   0       64.68       69.03      4.49 o 
  12   3   0       12.65       14.37      2.70 o 
  13   3   0        3.59        0.90      2.10 o 
   0   4   0      580.35      614.07      6.32 o 
   1   4   0      515.88      486.75      3.47 o 
   2   4   0      539.77      581.75      4.86 o 
   3   4   0       90.38      103.46      1.16 o 
   4   4   0      304.81      302.38      2.50 o 
   5   4   0       27.13       34.07      0.68 o 
   6   4   0        5.29        3.30      0.35 o 
   7   4   0       10.29        9.88      1.30 o 
   8   4   0       67.37       58.45      1.33 o 
   9   4   0       27.91       29.36      1.94 o 
  10   4   0      160.37      146.38      4.04 o 
  11   4   0       36.43       30.85      3.29 o 
  12   4   0       24.31       23.36      3.29 o 
  13   4   0        2.61       -0.15      2.25 o 
   1   5   0        0.21       -0.09      0.19 o 
   2   5   0     2927.01     3130.88     24.24 o 
   3   5   0     1297.97     1390.58     11.80 o 
   4   5   0     1780.25     1817.85     14.05 o 
   5   5   0      244.06      264.53      2.68 o 
   6   5   0       20.19       21.86      0.64 o 
   7   5   0      429.72      405.55      5.19 o 
   8   5   0       11.39        8.41      2.02 o 
   9   5   0       10.73        8.54      2.25 o 
  10   5   0      122.47      120.39      5.99 o 
  11   5   0        6.31        8.54      2.40 o 
  12   5   0        0.24       -0.15      2.10 o 
  13   5   0        0.54       -1.95      1.95 o 
   0   6   0        3.81        1.20      0.39 o 
   1   6   0      129.24      162.68      1.66 o 
   2   6   0        5.37        5.58      0.38 o 
   3   6   0     1105.49     1170.16     10.69 o 
   4   6   0      235.42      235.10      3.01 o 
   5   6   0        0.10        1.32      0.23 o 
   6   6   0        0.77        1.39      0.41 o 
   7   6   0      634.85      617.99      7.22 o 
   8   6   0       18.47       12.64      1.00 o 
   9   6   0        0.90        1.54      2.32 o 
  10   6   0       16.99       19.17      2.99 o 
  11   6   0        1.61        1.20      2.10 o 
  12   6   0        2.30        2.10      2.25 o 
   1   7   0       10.14       10.12      0.39 o 
   2   7   0      486.66      517.72      5.55 o 
   3   7   0       42.35       55.97      1.08 o 
   4   7   0        0.16        0.11      0.45 o 
   5   7   0      860.87      884.65      8.43 o 
   6   7   0        4.81        4.44      0.59 o 
   7   7   0        0.16        0.78      1.02 o 
   8   7   0        9.72        8.64      0.89 o 
   9   7   0       22.65       21.64      1.58 o 
  10   7   0        2.05        0.15      1.80 o 
  11   7   0        6.38        4.49      2.40 o 
  12   7   0       13.32       17.37      3.14 o 
   0   8   0      787.88      842.75     15.11 o 
   1   8   0      891.97      941.35     11.05 o 
   2   8   0      199.79      195.16      2.86 o 
   3   8   0      378.23      357.68      4.20 o 
   4   8   0       18.81       17.01      0.95 o 
   5   8   0      170.10      174.49      2.94 o 
   6   8   0      481.09      449.59      6.45 o 
   7   8   0       58.73       70.24      2.04 o 
   8   8   0       15.73       11.72      1.01 o 
   9   8   0       71.28       74.15      2.84 o 
  10   8   0        0.31       -1.50      1.80 o 
  11   8   0        1.78        0.30      2.40 o 
  12   8   0        9.01        9.43      2.99 o 
   1   9   0       11.44       13.87      0.59 o 
   2   9   0       66.65       69.73      1.45 o 
   3   9   0        0.14       -0.42      0.50 o 
   4   9   0      137.66      138.46      2.57 o 
   5   9   0        0.17        0.34      0.64 o 
   6   9   0       12.07       12.68      1.05 o 
   7   9   0        3.21        4.50      0.86 o 
   8   9   0        5.78        5.57      0.89 o 
   9   9   0       12.77       10.98      2.02 o 
  10   9   0       53.18       50.46      4.34 o 
  11   9   0        9.40        7.79      2.85 o 
   0  10   0      147.20      148.09      5.09 o 
   1  10   0       13.89       15.41      0.87 o 
   2  10   0       17.29       17.26      0.93 o 
   3  10   0       19.45       18.89      1.02 o 
   4  10   0        4.07        2.62      0.77 o 
   5  10   0       20.71       15.13      1.15 o 
   6  10   0        0.92        0.59      0.70 o 
   7  10   0       22.89       25.55      1.44 o 
   8  10   0        0.19       -0.68      0.68 o 
   9  10   0       19.20       21.06      1.94 o 
  10  10   0        0.20       -1.80      2.10 o 
  11  10   0       25.91       32.49      4.04 o 
   1  11   0       81.45       91.62      2.96 o 
   2  11   0        0.93       -0.51      0.66 o 
   3  11   0      199.70      189.32      3.63 o 
   4  11   0      106.21       97.16      2.53 o 
   5  11   0        2.57        3.51      0.91 o 
   6  11   0        1.11       -0.28      0.75 o 
   7  11   0        2.71        1.01      0.84 o 
   8  11   0        3.75        2.74      0.95 o 
   9  11   0        2.55        4.15      1.44 o 
  10  11   0       23.67       22.31      3.59 o 
   0  12   0       19.20       19.62      2.25 o 
   1  12   0       48.54       46.74      2.22 o 
   2  12   0       13.09       11.68      2.99 o 
   3  12   0       32.44       33.00      1.64 o 
   4  12   0        0.06        0.01      0.80 o 
   5  12   0       32.20       27.94      1.55 o 
   6  12   0        3.55        3.85      0.96 o 
   7  12   0        1.77        0.04      1.19 o 
   8  12   0        0.38        0.91      0.96 o 
   9  12   0        0.47        0.70      1.30 o 
   1  13   0        1.00        0.07      0.95 o 
   2  13   0       53.17       45.87      2.33 o 
   3  13   0        5.86        5.67      1.27 o 
   4  13   0        9.35       12.47      1.48 o 
   5  13   0       60.15       67.71      2.33 o 
   6  13   0        2.67        2.56      1.03 o 
   7  13   0        4.18        7.07      1.63 o 
   8  13   0       31.22       37.11      2.00 o 
   0  14   0       55.60       57.20      3.74 o 
   1  14   0        0.14        0.37      1.06 o 
   2  14   0        1.56        3.24      1.35 o 
   3  14   0        0.51        0.39      1.04 o 
   4  14   0        4.08        4.50      1.21 o 
   5  14   0        3.81        2.94      1.35 o 
   6  14   0       20.81       29.22      2.17 o 
   7  14   0        3.63        5.92      1.29 o 
   1  15   0        0.03       -0.67      1.04 o 
   2  15   0        0.23       -0.67      1.50 o 
   3  15   0        1.05        2.00      2.02 o 
   4  15   0        0.57        2.01      1.21 o 
   5  15   0        0.02       -0.75      1.16 o 
   0  16   0        0.35        1.80      1.65 o 
   1  16   0        0.04        0.42      1.21 o 
   2  16   0        0.18        1.85      1.35 o 
   3  16   0        4.71        3.36      1.47 o 
 -13   0   1        7.24       13.93      2.55 o 
 -11   0   1        0.14       -0.30      1.65 o 
  -9   0   1      463.52      458.68      8.36 o 
  -7   0   1       10.53       13.85      0.67 o 
  -5   0   1     6735.02     6789.80     61.49 o 
  -3   0   1     8399.05     8382.89     76.76 o 
  -1   0   1      873.50      924.66     12.34 o 
   1   0   1      792.33      741.03      7.94 o 
   3   0   1        9.71       10.18      0.75 o 
   5   0   1       71.25       66.71      1.27 o 
   7   0   1      151.20      169.41      2.67 o 
   9   0   1      185.00      187.89      4.33 o 
  11   0   1      267.25      277.77      8.98 o 
  13   0   1        2.45        0.30      2.10 o 
 -13   1   1       11.56       13.18      2.70 o 
 -12   1   1        0.48       -0.15      1.15 o 
 -11   1   1       14.94        8.24      2.55 o 
 -10   1   1        2.45        1.80      0.64 o 
  -9   1   1      824.05      773.85      8.44 o 
  -8   1   1      380.02      393.21      3.85 o 
  -7   1   1     1996.60     2006.58     13.80 o 
  -6   1   1      511.93      555.37      3.87 o 
  -5   1   1        6.85       10.75      0.31 o 
  -4   1   1      201.21      223.19      1.61 o 
  -3   1   1     2385.70     2400.95     13.84 o 
  -2   1   1     1843.74     1889.33     11.55 o 
  -1   1   1     3471.78     3580.41     20.97 o 
   0   1   1      174.40      171.65      1.63 o 
   1   1   1     2829.83     2766.47     24.87 o 
   2   1   1     4690.20     4690.11     38.08 o 
   3   1   1     1156.39     1091.90      9.26 o 
   4   1   1      157.26      163.60      1.54 o 
   5   1   1     1873.49     1968.82     14.02 o 
   6   1   1        7.08       10.87      0.38 o 
   7   1   1       53.59       47.40      0.83 o 
   8   1   1       45.68       47.78      0.97 o 
   9   1   1      123.49      130.64      2.22 o 
  10   1   1       39.62       43.07      1.76 o 
  11   1   1       61.48       55.52      2.75 o 
  12   1   1        0.09       -0.52      1.72 o 
  13   1   1        0.03       -1.95      1.95 o 
 -13   2   1       22.98       19.47      2.99 o 
 -12   2   1        4.16        1.35      1.95 o 
 -11   2   1       94.79       86.00      2.48 o 
 -10   2   1      473.58      444.56      5.95 o 
  -9   2   1      100.34       98.58      1.77 o 
  -8   2   1      674.62      645.36      6.57 o 
  -7   2   1       34.55       36.87      0.67 o 
  -6   2   1      434.46      431.63      3.39 o 
  -5   2   1     1593.50     1630.54     12.00 o 
  -4   2   1      548.39      607.69      3.99 o 
  -3   2   1     2725.40     2827.77     16.86 o 
  -2   2   1        6.23        4.47      0.19 o 
  -1   2   1     3144.05     3074.00     21.15 o 
   0   2   1     6079.66     5880.09     48.71 o 
   1   2   1      446.88      501.95      4.76 o 
   2   2   1     2131.53     2105.64     16.15 o 
   3   2   1     1545.46     1552.32     10.34 o 
   4   2   1       33.22       32.31      0.57 o 
   5   2   1     1499.57     1666.44     13.45 o 
   6   2   1      215.29      244.13      2.43 o 
   7   2   1      788.57      759.76      6.51 o 
   8   2   1       15.32       17.70      0.78 o 
   9   2   1      128.62      140.02      2.33 o 
  10   2   1       43.15       40.77      1.73 o 
  11   2   1       47.32       52.57      2.99 o 
  12   2   1        1.62       -0.15      1.80 o 
  13   2   1        1.07       -0.75      2.10 o 
 -13   3   1        0.03        0.90      2.10 o 
 -12   3   1       17.85       18.42      2.85 o 
 -11   3   1       30.62       36.99      3.29 o 
 -10   3   1        7.50        5.52      4.72 o 
  -9   3   1        6.49        3.68      0.83 o 
  -8   3   1      376.07      389.67      4.82 o 
  -7   3   1      243.97      218.61      2.11 o 
  -6   3   1      215.43      241.56      2.09 o 
  -5   3   1        4.62        4.52      0.32 o 
  -4   3   1     1270.37     1266.59      7.99 o 
  -3   3   1      398.08      378.55      2.75 o 
  -2   3   1      342.95      336.38      2.44 o 
  -1   3   1     4158.07     4047.76     27.35 o 
   0   3   1     6836.56     6851.51     51.99 o 
   1   3   1     3656.78     3580.54     27.97 o 
   2   3   1     2678.49     2777.04     20.45 o 
   3   3   1      101.63      156.74      1.43 o 
   4   3   1       59.80       77.20      1.06 o 
   5   3   1       14.98        8.84      0.38 o 
   6   3   1      616.96      645.99      5.53 o 
   7   3   1        6.74        6.96      0.44 o 
   8   3   1       96.89       91.66      1.87 o 
   9   3   1     1221.07     1171.76     15.68 o 
  10   3   1       81.00       90.84      3.06 o 
  11   3   1       19.23       13.78      2.70 o 
  12   3   1        0.05        0.15      1.95 o 
  13   3   1       16.79       20.81      3.14 o 
 -13   4   1        0.17       -1.65      2.10 o 
 -12   4   1        0.83        0.15      1.95 o 
 -11   4   1        5.78        2.99      1.95 o 
 -10   4   1       23.99       27.55      3.14 o 
  -9   4   1      152.17      146.65      9.58 o 
  -8   4   1      172.54      178.93      2.38 o 
  -7   4   1      244.55      248.53      2.55 o 
  -6   4   1      101.82      101.66      1.17 o 
  -5   4   1     1000.15     1058.74      7.21 o 
  -4   4   1      551.54      613.19      4.16 o 
  -3   4   1      507.95      563.51      3.99 o 
  -2   4   1      765.48      749.15      5.42 o 
  -1   4   1       75.16       69.55      0.89 o 
   0   4   1       63.38       71.52      0.82 o 
   1   4   1        9.34       12.84      0.31 o 
   2   4   1       63.64       66.11      0.68 o 
   3   4   1      685.38      819.99      5.97 o 
   4   4   1      965.67      987.78      7.86 o 
   5   4   1       98.29       98.70      1.13 o 
   6   4   1       55.70       52.28      0.80 o 
   7   4   1      468.75      453.75      5.76 o 
   8   4   1       73.63       83.66      2.12 o 
   9   4   1      706.63      683.27     24.18 o 
  10   4   1      199.54      191.77      4.85 o 
  11   4   1        8.27       10.18      2.40 o 
  12   4   1        3.21        2.25      2.10 o 
  13   4   1        3.82        2.40      2.55 o 
 -13   5   1        0.33        1.35      2.25 o 
 -12   5   1        7.99        6.74      2.55 o 
 -11   5   1       19.17       17.37      2.85 o 
 -10   5   1      209.61      231.80      8.54 o 
  -9   5   1       58.70       52.71      3.74 o 
  -8   5   1       33.51       33.39      1.63 o 
  -7   5   1        1.98        2.00      0.51 o 
  -6   5   1       39.72       43.85      0.74 o 
  -5   5   1       42.20       36.45      0.58 o 
  -4   5   1      115.35       90.50      0.96 o 
  -3   5   1        4.77       13.45      0.29 o 
  -2   5   1      190.00      203.95      1.74 o 
  -1   5   1     1541.14     1583.20     11.62 o 
   0   5   1     1096.43     1102.75      7.81 o 
   1   5   1     1514.71     1598.92     11.19 o 
   2   5   1      683.08      687.87      6.06 o 
   3   5   1      449.13      527.89      5.33 o 
   4   5   1        7.95        7.40      0.80 o 
   5   5   1        0.30        3.73      0.32 o 
   6   5   1      398.26      376.76      3.94 o 
   7   5   1      105.42      105.04      2.28 o 
   8   5   1      110.31      108.79      4.34 o 
   9   5   1       42.37       39.52      2.05 o 
  10   5   1       41.60       43.49      4.34 o 
  11   5   1       13.45       14.82      2.70 o 
  12   5   1        3.26        2.40      2.40 o 
  13   5   1        4.84        4.79      2.85 o 
 -12   6   1      104.69      111.11      6.29 o 
 -11   6   1       97.34      102.27      5.84 o 
 -10   6   1       48.31       51.06      4.04 o 
  -9   6   1       23.34       25.16      2.85 o 
  -8   6   1       32.38       27.92      1.64 o 
  -7   6   1      760.87      755.43     12.07 o 
  -6   6   1      247.18      244.23      2.91 o 
  -5   6   1       35.63       41.82      0.79 o 
  -4   6   1       54.77       60.77      1.19 o 
  -3   6   1       50.20       50.12      0.98 o 
  -2   6   1      480.92      446.96      3.31 o 
  -1   6   1      103.39      105.78      1.11 o 
   0   6   1     1536.34     1649.04     11.56 o 
   1   6   1     1059.01     1172.84      8.34 o 
   2   6   1        4.25        3.34      0.34 o 
   3   6   1        1.57        4.76      0.56 o 
   4   6   1      489.92      446.29      4.49 o 
   5   6   1       11.75       15.57      0.50 o 
   6   6   1       51.82       54.88      1.58 o 
   7   6   1      357.30      342.54      5.30 o 
   8   6   1       60.60       56.92      2.62 o 
   9   6   1       59.34       56.30      4.04 o 
  10   6   1       45.28       39.83      3.74 o 
  11   6   1        1.74       -0.90      1.80 o 
  12   6   1        0.01        0.90      2.10 o 
 -12   7   1       25.21       26.65      3.59 o 
 -11   7   1        0.84        0.30      2.25 o 
 -10   7   1       59.76       64.24      4.49 o 
  -9   7   1        6.71        4.79      1.95 o 
  -8   7   1        1.40        1.21      0.63 o 
  -7   7   1      712.57      700.70      9.20 o 
  -6   7   1      451.01      426.49      7.21 o 
  -5   7   1        0.28       -0.36      0.36 o 
  -4   7   1       43.70       39.92      1.06 o 
  -3   7   1        5.64        3.03      0.72 o 
  -2   7   1      119.06      126.76      1.37 o 
  -1   7   1      791.82      844.42      6.81 o 
   0   7   1      136.55      138.28      1.50 o 
   1   7   1        0.65        0.13      0.27 o 
   2   7   1        2.48        2.10      0.34 o 
   3   7   1       60.75       54.00      1.02 o 
   4   7   1       83.71       72.71      1.22 o 
   5   7   1       12.95        8.63      0.61 o 
   6   7   1       12.84       11.09      0.76 o 
   7   7   1       27.01       25.14      1.06 o 
   8   7   1      167.32      153.87      3.11 o 
   9   7   1       17.63       17.62      1.50 o 
  10   7   1        6.15        4.16      1.13 o 
  11   7   1        2.07       -0.45      1.95 o 
  12   7   1       14.03       18.27      3.44 o 
 -12   8   1       38.58       39.98      4.19 o 
 -11   8   1       29.79       34.59      3.89 o 
 -10   8   1       47.71       56.30      4.49 o 
  -9   8   1       13.84        9.88      2.40 o 
  -8   8   1        3.56        3.24      0.73 o 
  -7   8   1       14.23       18.66      1.14 o 
  -6   8   1       32.23       34.31      1.44 o 
  -5   8   1      178.78      171.32      3.09 o 
  -4   8   1       62.16       60.95      1.33 o 
  -3   8   1        8.19        9.53      0.55 o 
  -2   8   1      120.16      130.85      1.42 o 
  -1   8   1       55.51       52.09      0.82 o 
   0   8   1        7.25        3.29      0.32 o 
   1   8   1       19.01       17.09      0.51 o 
   2   8   1      199.39      190.42      2.60 o 
   3   8   1       48.68       58.35      1.27 o 
   4   8   1       38.42       29.93      1.16 o 
   5   8   1        9.62       13.89      0.83 o 
   6   8   1      366.60      369.92      5.62 o 
   7   8   1       43.21       42.27      1.65 o 
   8   8   1        0.63        0.31      0.63 o 
   9   8   1        0.29        0.72      0.72 o 
  10   8   1       19.53       25.97      1.91 o 
  11   8   1       26.45       29.20      3.89 o 
  12   8   1       29.59       43.12      4.49 o 
 -11   9   1       15.27       21.11      3.44 o 
 -10   9   1       20.79       24.56      3.44 o 
  -9   9   1       23.01       19.92      2.85 o 
  -8   9   1        6.13        3.87      0.84 o 
  -7   9   1        0.07        0.17      0.66 o 
  -6   9   1       45.93       53.41      2.18 o 
  -5   9   1       27.27       23.34      1.23 o 
  -4   9   1        0.22       -0.42      0.42 o 
  -3   9   1        0.27       -0.41      0.41 o 
  -2   9   1       34.25       29.27      0.87 o 
  -1   9   1      255.83      251.07      2.60 o 
   0   9   1       58.23       57.32      1.03 o 
   1   9   1      222.36      213.97      2.43 o 
   2   9   1      394.19      398.60      8.53 o 
   3   9   1       14.66       14.99      0.87 o 
   4   9   1       97.58       94.65      2.09 o 
   5   9   1      116.25      118.39      2.67 o 
   6   9   1      273.12      252.00      4.39 o 
   7   9   1        0.51        0.81      0.68 o 
   8   9   1       11.27        9.86      1.27 o 
   9   9   1        2.47        2.08      0.84 o 
  10   9   1       18.02       23.76      1.94 o 
  11   9   1       16.25       11.08      2.99 o 
 -11  10   1        0.71       -0.75      2.40 o 
 -10  10   1        0.09       -1.35      2.25 o 
  -9  10   1        0.12       -1.80      1.80 o 
  -8  10   1       87.84       92.70      2.58 o 
  -7  10   1        0.20       -0.69      0.80 o 
  -6  10   1       75.32       69.72      2.16 o 
  -5  10   1        6.45        5.90      1.15 o 
  -4  10   1        2.65        3.48      0.77 o 
  -3  10   1       24.76       23.28      1.07 o 
  -2  10   1       42.71       46.20      1.30 o 
  -1  10   1       57.97       63.15      1.55 o 
   0  10   1       17.08       15.78      1.22 o 
   1  10   1      153.85      138.87      2.46 o 
   2  10   1        0.91        0.37      0.82 o 
   3  10   1       28.67       33.55      1.34 o 
   4  10   1      355.47      370.05      6.91 o 
   5  10   1        5.35        5.20      0.84 o 
   6  10   1        0.00        1.05      0.71 o 
   7  10   1        6.19        6.39      0.98 o 
   8  10   1       15.97       16.58      1.85 o 
   9  10   1        8.70       10.32      1.17 o 
  10  10   1       28.27       29.07      2.77 o 
 -10  11   1        0.57       -2.40      2.40 o 
  -9  11   1        4.70        2.10      2.25 o 
  -8  11   1       23.31       26.38      2.25 o 
  -7  11   1       19.14       19.86      1.42 o 
  -6  11   1        0.25        0.28      0.75 o 
  -5  11   1      129.21      133.94      3.07 o 
  -4  11   1        1.15        3.06      0.86 o 
  -3  11   1        1.16       -0.75      1.09 o 
  -2  11   1      159.43      147.54      3.05 o 
  -1  11   1      103.70      107.73      3.37 o 
   0  11   1      113.58      118.42      3.33 o 
   1  11   1        4.38        2.92      0.95 o 
   2  11   1       46.47       44.59      2.04 o 
   3  11   1       61.74       64.72      2.10 o 
   4  11   1       89.44       87.42      2.55 o 
   5  11   1        1.95        2.00      0.80 o 
   6  11   1       13.67       14.18      1.64 o 
   7  11   1        0.61       -0.77      0.77 o 
   8  11   1       21.36       22.60      1.54 o 
   9  11   1        1.47        0.21      0.90 o 
  10  11   1       12.30       11.83      3.14 o 
  -9  12   1        1.85       -0.45      2.25 o 
  -8  12   1       21.39       26.02      2.11 o 
  -7  12   1        9.39       11.49      1.28 o 
  -6  12   1       10.23       10.56      1.20 o 
  -5  12   1       40.29       50.06      2.01 o 
  -4  12   1      187.38      191.25      3.83 o 
  -3  12   1        0.49       -0.33      0.80 o 
  -2  12   1        0.37       -0.37      1.12 o 
  -1  12   1        0.00        0.73      1.50 o 
   0  12   1        1.45        0.35      0.90 o 
   1  12   1       90.41       90.97      3.07 o 
   2  12   1        4.21        3.07      1.06 o 
   3  12   1       47.22       44.46      1.82 o 
   4  12   1        5.84        5.40      0.98 o 
   5  12   1       17.06       17.45      1.54 o 
   6  12   1        0.01       -0.18      0.79 o 
   7  12   1       15.63       16.40      1.40 o 
   8  12   1        0.76       -0.88      0.88 o 
   9  12   1       15.89       13.85      1.83 o 
  -8  13   1        1.52        2.53      1.40 o 
  -7  13   1       14.84       11.23      2.05 o 
  -6  13   1        1.65        1.40      1.00 o 
  -5  13   1        6.41        6.44      1.14 o 
  -4  13   1       20.51       21.37      5.69 o 
  -3  13   1       30.99       36.43      4.57 o 
  -2  13   1       22.30       19.90      1.74 o 
  -1  13   1        0.47       -0.85      0.85 o 
   0  13   1        0.68        1.26      1.00 o 
   1  13   1       23.35       20.07      1.69 o 
   2  13   1        4.97        8.22      1.38 o 
   3  13   1        1.57        3.44      1.16 o 
   4  13   1        6.30        4.65      1.21 o 
   5  13   1        3.97        4.78      1.06 o 
   6  13   1        2.83        1.76      0.97 o 
   7  13   1        5.35        2.85      1.03 o 
   8  13   1        0.01        0.28      1.02 o 
  -7  14   1        1.30       -0.04      1.08 o 
  -6  14   1       42.88       48.87      3.67 o 
  -5  14   1        1.50        0.14      2.32 o 
  -4  14   1        4.82        5.15      1.32 o 
  -3  14   1        9.97       12.09      1.59 o 
  -2  14   1        4.39        5.62      1.32 o 
  -1  14   1       15.09       15.45      1.69 o 
   0  14   1        5.07        6.67      1.38 o 
   1  14   1        0.04        2.70      1.42 o 
   2  14   1        3.28        2.62      1.16 o 
   3  14   1       11.65       12.45      1.64 o 
   4  14   1        0.20        0.00      1.00 o 
   5  14   1        0.79        2.64      1.21 o 
   6  14   1       13.48       15.35      1.80 o 
   7  14   1       10.68       10.20      1.39 o 
  -5  15   1        3.77        6.05      1.53 o 
  -4  15   1        0.37       -0.91      1.11 o 
  -3  15   1        9.02        9.96      2.25 o 
  -2  15   1        0.58       -0.79      1.12 o 
  -1  15   1        4.64        4.18      1.32 o 
   0  15   1        3.34        2.96      1.32 o 
   1  15   1        0.04       -0.90      0.90 o 
   2  15   1        3.33        1.12      1.16 o 
   3  15   1        1.97        2.55      1.27 o 
   4  15   1        4.27        2.00      1.26 o 
   5  15   1        0.08       -1.04      1.04 o 
  -3  16   1        0.54        1.81      1.36 o 
  -2  16   1        0.02       -1.11      1.11 o 
  -1  16   1        0.22        0.79      1.21 o 
   0  16   1        0.10       -0.15      2.47 o 
   1  16   1        3.39        3.46      2.32 o 
   2  16   1        0.07       -1.15      1.15 o 
 -12   0   2       24.67       25.61      2.85 o 
 -10   0   2        4.78        8.12      2.02 o 
  -8   0   2        0.17        0.85      0.48 o 
  -6   0   2       24.46       21.38      0.70 o 
  -4   0   2     1892.80     1874.87     17.92 o 
  -2   0   2     1464.44     1446.02     13.49 o 
   0   0   2      904.29      916.40      9.50 o 
   2   0   2     3241.24     3381.86     35.50 o 
   4   0   2      283.91      322.94      4.05 o 
   6   0   2     1738.12     1904.09     21.73 o 
   8   0   2      184.63      188.00      3.60 o 
  10   0   2        1.31        2.40      1.65 o 
  12   0   2       54.88       58.10      4.34 o 
 -13   1   2        0.83       -1.65      1.65 o 
 -12   1   2       67.12       69.50      4.64 o 
 -11   1   2       30.10       30.39      2.02 o 
 -10   1   2       47.32       48.66      1.50 o 
  -9   1   2       39.95       37.48      1.88 o 
  -8   1   2      138.03      125.16      1.73 o 
  -7   1   2      463.58      487.42      3.52 o 
  -6   1   2      217.02      189.41      1.54 o 
  -5   1   2      217.18      208.77      1.58 o 
  -4   1   2      292.67      290.01      1.99 o 
  -3   1   2        0.27        2.04      0.55 o 
  -2   1   2      683.58      668.23      4.19 o 
  -1   1   2     5731.09     5665.45     35.28 o 
   0   1   2     5853.55     5482.26     36.65 o 
   1   1   2      317.70      328.76      2.71 o 
   2   1   2     1219.91     1212.22      9.30 o 
   3   1   2      459.74      470.27      4.39 o 
   4   1   2     2007.03     2068.57     16.06 o 
   5   1   2      555.54      595.81      5.02 o 
   6   1   2       70.24       61.45      0.92 o 
   7   1   2       16.97       23.18      0.75 o 
   8   1   2      174.28      160.11      2.53 o 
   9   1   2       11.25       12.39      0.81 o 
  10   1   2       10.72        9.22      1.43 o 
  11   1   2        0.24       -1.06      1.06 o 
  12   1   2        0.34        0.30      1.27 o 
  13   1   2       15.00       13.78      2.85 o 
 -13   2   2       10.37       11.83      2.70 o 
 -12   2   2        1.69       -0.30      1.80 o 
 -11   2   2       41.24       44.15      2.47 o 
 -10   2   2       34.99       41.50      1.98 o 
  -9   2   2       12.37       13.50      0.78 o 
  -8   2   2      150.47      159.10      2.11 o 
  -7   2   2      299.94      311.08      2.55 o 
  -6   2   2       72.28       76.77      0.90 o 
  -5   2   2      514.04      605.37      4.18 o 
  -4   2   2       30.86       22.70      0.34 o 
  -3   2   2     1609.19     1700.17     10.95 o 
  -2   2   2     3902.53     3877.98     25.52 o 
  -1   2   2      939.51      954.39      7.73 o 
   0   2   2    15329.13    14591.59    112.91 o 
   1   2   2     1777.27     1764.46     12.73 o 
   2   2   2     5860.54     5765.26     41.00 o 
   3   2   2      251.56      244.12      2.50 o 
   4   2   2      864.46      977.72      8.48 o 
   5   2   2      176.42      200.08      2.16 o 
   6   2   2      196.64      178.65      2.07 o 
   7   2   2      180.42      182.52      2.21 o 
   8   2   2        1.36        2.17      0.45 o 
   9   2   2        0.11       -0.46      0.53 o 
  10   2   2        9.79        8.87      2.10 o 
  11   2   2        0.01        2.12      1.35 o 
  12   2   2        4.69        5.39      2.40 o 
  13   2   2        0.24        1.95      2.25 o 
 -13   3   2       18.00       19.77      3.14 o 
 -12   3   2       96.76       98.08      5.39 o 
 -11   3   2       49.59       46.27      3.74 o 
 -10   3   2        0.07       -0.92      1.12 o 
  -9   3   2        0.73       -0.72      0.79 o 
  -8   3   2       14.46       12.55      0.58 o 
  -7   3   2      211.74      214.19      2.24 o 
  -6   3   2       17.43       14.92      0.35 o 
  -5   3   2     1172.28     1202.25      7.28 o 
  -4   3   2       18.53       13.41      0.28 o 
  -3   3   2     2687.79     2737.75     16.73 o 
  -2   3   2     1666.60     1715.63     10.93 o 
  -1   3   2       26.26       21.05      0.38 o 
   0   3   2      304.80      255.81      2.20 o 
   1   3   2     3053.82     3194.92     26.18 o 
   2   3   2      201.89      216.14      2.05 o 
   3   3   2      519.38      634.06      5.47 o 
   4   3   2      383.07      306.73      2.60 o 
   5   3   2      220.65      259.35      2.91 o 
   6   3   2      186.56      178.88      1.93 o 
   7   3   2        0.09        0.17      0.29 o 
   8   3   2      213.92      193.21      6.71 o 
   9   3   2        8.29        5.05      1.02 o 
  10   3   2        9.68        3.89      1.95 o 
  11   3   2       91.16       84.15      4.94 o 
  12   3   2       37.37       34.44      3.59 o 
  13   3   2       12.44       18.87      3.44 o 
 -13   4   2       22.71       25.46      3.59 o 
 -12   4   2       19.79       18.57      2.85 o 
 -11   4   2       61.76       65.59      4.49 o 
 -10   4   2       27.41       26.50      2.99 o 
  -9   4   2       56.27       54.38      2.41 o 
  -8   4   2      490.84      504.39      4.89 o 
  -7   4   2      369.32      379.22      3.06 o 
  -6   4   2      125.09      151.77      1.30 o 
  -5   4   2      230.81      241.38      1.88 o 
  -4   4   2       80.81       83.49      1.16 o 
  -3   4   2      246.78      268.25      2.00 o 
  -2   4   2       32.19       46.50      0.56 o 
  -1   4   2        7.94       13.21      0.32 o 
   0   4   2      273.94      288.32      2.50 o 
   1   4   2     1295.08     1321.51     11.05 o 
   2   4   2     3449.90     3629.38     29.54 o 
   3   4   2      338.10      359.17      2.94 o 
   4   4   2     1532.20     1707.32     14.21 o 
   5   4   2       14.04        5.92      0.49 o 
   6   4   2       17.71       17.86      0.65 o 
   7   4   2        4.84        7.58      0.66 o 
   8   4   2        3.57        2.05      0.82 o 
   9   4   2        0.61       -0.86      1.05 o 
  10   4   2        9.74        8.09      2.25 o 
  11   4   2       19.75       19.47      2.85 o 
  12   4   2        6.47        8.09      2.55 o 
  13   4   2        0.37       -0.90      2.10 o 
 -13   5   2        0.49        0.15      2.10 o 
 -12   5   2        2.80        4.79      2.40 o 
 -11   5   2       55.61       56.15      4.49 o 
 -10   5   2        2.43        2.40      2.10 o 
  -9   5   2       29.99       28.00      2.85 o 
  -8   5   2      392.81      372.60      7.56 o 
  -7   5   2      343.00      324.28      3.24 o 
  -6   5   2       18.24       19.65      0.50 o 
  -5   5   2       73.65       75.71      0.87 o 
  -4   5   2       81.62       76.47      0.82 o 
  -3   5   2     1333.25     1375.59      9.25 o 
  -2   5   2      914.71      979.85      7.26 o 
  -1   5   2      298.78      337.64      2.80 o 
   0   5   2      467.18      445.36      4.58 o 
   1   5   2     1046.23     1045.63      8.17 o 
   2   5   2      159.47      145.05      1.50 o 
   3   5   2     1450.44     1468.63     11.58 o 
   4   5   2      186.68      179.32      1.79 o 
   5   5   2      455.78      492.28      4.57 o 
   6   5   2        4.39        3.55      0.34 o 
   7   5   2      184.28      176.04      4.24 o 
   8   5   2       22.59       22.77      3.14 o 
   9   5   2      134.92      135.55      6.21 o 
  10   5   2       97.16       98.38      5.54 o 
  11   5   2        5.73        8.68      2.40 o 
  12   5   2       15.24       12.13      2.85 o 
 -12   6   2       27.97       31.15      3.89 o 
 -11   6   2       11.49       12.28      2.85 o 
 -10   6   2        3.27        3.59      2.10 o 
  -9   6   2        0.11       -1.50      1.50 o 
  -8   6   2      118.25      115.94      2.84 o 
  -7   6   2        6.89        8.79      0.87 o 
  -6   6   2      353.38      340.46      4.04 o 
  -5   6   2       69.39       66.95      1.05 o 
  -4   6   2       19.54       20.22      0.47 o 
  -3   6   2       27.56       25.11      0.43 o 
  -2   6   2      505.10      560.43      4.44 o 
  -1   6   2     2760.58     2772.34     20.35 o 
   0   6   2        2.54        1.26      0.24 o 
   1   6   2      761.04      746.39      5.50 o 
   2   6   2      304.90      344.30      3.03 o 
   3   6   2      120.48      149.32      1.55 o 
   4   6   2      296.42      332.57      2.82 o 
   5   6   2        3.05        1.84      0.28 o 
   6   6   2       46.19       47.82      1.53 o 
   7   6   2        1.86        0.42      0.82 o 
   8   6   2        3.06        3.59      1.08 o 
   9   6   2       79.00       87.82      3.06 o 
  10   6   2       14.53        7.34      2.40 o 
  11   6   2       57.26       59.60      4.79 o 
  12   6   2        7.88        7.19      2.70 o 
 -12   7   2        0.58       -0.45      2.25 o 
 -11   7   2        0.07       -1.50      1.95 o 
 -10   7   2        3.41        4.34      2.25 o 
  -9   7   2       98.58       96.58      5.09 o 
  -8   7   2        0.02       -0.70      0.70 o 
  -7   7   2      350.99      355.65      4.87 o 
  -6   7   2       45.99       40.58      1.36 o 
  -5   7   2        0.11        0.53      0.47 o 
  -4   7   2       24.24       23.32      0.52 o 
  -3   7   2      379.89      392.83      3.34 o 
  -2   7   2        3.96        3.54      0.28 o 
  -1   7   2      164.65      169.24      1.81 o 
   0   7   2      459.56      487.47      3.86 o 
   1   7   2      214.44      190.78      1.80 o 
   2   7   2       59.19       74.41      0.96 o 
   3   7   2      147.09      139.36      1.89 o 
   4   7   2      468.50      468.03      4.46 o 
   5   7   2       13.45       15.76      0.91 o 
   6   7   2      145.21      137.75      2.88 o 
   7   7   2      330.93      345.52      5.53 o 
   8   7   2        6.06        5.81      0.89 o 
   9   7   2       77.57       81.35      3.02 o 
  10   7   2       15.52       13.33      2.70 o 
  11   7   2        0.27       -1.65      1.80 o 
  12   7   2        1.43        2.70      2.70 o 
 -12   8   2        0.03       -0.75      2.10 o 
 -11   8   2       24.91       26.35      3.44 o 
 -10   8   2        1.62        0.00      1.95 o 
  -9   8   2        0.05       -0.90      1.95 o 
  -8   8   2        9.93        8.92      1.19 o 
  -7   8   2        1.23        1.01      0.58 o 
  -6   8   2      276.66      269.90      4.47 o 
  -5   8   2       94.35      101.38      2.11 o 
  -4   8   2       43.61       37.75      1.07 o 
  -3   8   2      191.55      194.56      2.54 o 
  -2   8   2        4.19        2.98      0.26 o 
  -1   8   2      456.74      441.35      4.20 o 
   0   8   2       22.84       25.43      0.64 o 
   1   8   2      286.54      288.34      2.57 o 
   2   8   2      146.91      145.79      1.81 o 
   3   8   2        2.75        2.84      0.42 o 
   4   8   2       86.36       85.57      1.67 o 
   5   8   2      349.30      325.79      4.40 o 
   6   8   2       82.35       72.95      1.76 o 
   7   8   2      105.53      108.97      2.24 o 
   8   8   2       11.52       10.58      1.03 o 
   9   8   2       67.67       70.18      2.87 o 
  10   8   2       16.51       17.28      1.74 o 
  11   8   2        0.10       -1.95      1.95 o 
 -11   9   2       17.89       14.82      3.14 o 
 -10   9   2        0.00       -0.45      1.95 o 
  -9   9   2        2.25        0.75      1.95 o 
  -8   9   2        6.71        9.28      1.72 o 
  -7   9   2       16.09       10.58      1.35 o 
  -6   9   2        1.72        0.90      0.59 o 
  -5   9   2       92.55       93.90      2.11 o 
  -4   9   2        0.99        0.99      0.47 o 
  -3   9   2      261.28      276.24      3.37 o 
  -2   9   2      125.66      122.93      1.77 o 
  -1   9   2      276.19      272.61      2.54 o 
   0   9   2       45.56       46.21      0.98 o 
   1   9   2        8.65        9.16      0.65 o 
   2   9   2      253.54      262.14      3.92 o 
   3   9   2        4.50        5.91      0.72 o 
   4   9   2      120.02      106.65      2.00 o 
   5   9   2      133.91      134.54      2.50 o 
   6   9   2       21.02       15.52      1.68 o 
   7   9   2        0.08        0.73      0.67 o 
   8   9   2        7.87        8.15      1.60 o 
   9   9   2       24.84       22.15      1.44 o 
  10   9   2       42.77       38.16      4.19 o 
  11   9   2       22.61       18.72      3.44 o 
 -11  10   2        9.94       12.58      3.29 o 
 -10  10   2        1.47        1.05      2.25 o 
  -9  10   2       18.13       17.07      2.99 o 
  -8  10   2       29.14       30.07      2.09 o 
  -7  10   2       40.11       46.45      3.11 o 
  -6  10   2        1.61        0.60      0.71 o 
  -5  10   2       84.48       83.02      2.09 o 
  -4  10   2      159.00      151.22      2.82 o 
  -3  10   2        2.60        4.66      0.59 o 
  -2  10   2       33.15       35.97      1.09 o 
  -1  10   2      260.11      264.65      4.73 o 
   0  10   2        7.62        6.70      0.70 o 
   1  10   2       52.37       50.91      1.33 o 
   2  10   2       53.39       51.68      1.39 o 
   3  10   2      760.58      719.13      9.36 o 
   4  10   2       59.33       62.14      2.01 o 
   5  10   2       30.20       25.72      1.54 o 
   6  10   2       14.45       11.54      1.11 o 
   7  10   2        7.82        7.31      1.07 o 
   8  10   2       90.19       84.05      2.56 o 
   9  10   2        3.09        1.61      0.96 o 
  10  10   2        0.02       -1.44      1.95 o 
 -10  11   2       15.87       17.67      3.29 o 
  -9  11   2        0.01       -0.45      1.95 o 
  -8  11   2        9.44       11.19      1.65 o 
  -7  11   2       76.09       75.42      2.46 o 
  -6  11   2       22.94       24.26      1.43 o 
  -5  11   2       45.69       45.02      1.80 o 
  -4  11   2        1.91        0.87      0.68 o 
  -3  11   2       69.26       71.63      1.98 o 
  -2  11   2       33.09       27.80      1.25 o 
  -1  11   2        5.44        3.12      0.80 o 
   0  11   2        1.26        2.98      0.80 o 
   1  11   2        0.82        1.25      0.69 o 
   2  11   2      290.15      278.60      4.70 o 
   3  11   2        0.27        0.15      0.78 o 
   4  11   2        5.08        3.46      0.89 o 
   5  11   2        0.96        0.43      0.74 o 
   6  11   2        1.48        1.07      0.80 o 
   7  11   2       12.04       10.26      1.16 o 
   8  11   2       19.53       21.65      1.49 o 
   9  11   2        0.81        0.85      0.91 o 
  10  11   2        3.08        4.06      1.57 o 
  -9  12   2        0.01       -1.65      1.65 o 
  -8  12   2        3.29        1.98      1.33 o 
  -7  12   2       27.47       33.05      1.92 o 
  -6  12   2       54.25       50.46      2.01 o 
  -5  12   2        5.18        9.10      1.04 o 
  -4  12   2        0.20       -0.11      0.80 o 
  -3  12   2       69.51       60.74      2.04 o 
  -2  12   2       25.07       22.42      1.42 o 
  -1  12   2        0.01       -0.26      0.74 o 
   0  12   2       31.47       32.43      2.80 o 
   1  12   2        0.72        0.82      0.85 o 
   2  12   2        0.12        0.18      0.90 o 
   3  12   2       49.58       44.52      1.87 o 
   4  12   2       13.37       12.05      1.18 o 
   5  12   2       18.41       20.38      2.43 o 
   6  12   2        8.15        8.53      1.12 o 
   7  12   2        0.17       -0.80      0.80 o 
   8  12   2        5.15        7.52      1.31 o 
   9  12   2        0.95        0.11      1.12 o 
  -8  13   2        7.43        8.74      1.64 o 
  -7  13   2        1.06        2.86      1.36 o 
  -6  13   2       17.07       19.99      1.49 o 
  -5  13   2        6.24        6.03      1.74 o 
  -4  13   2        1.25        0.94      1.11 o 
  -3  13   2        6.49        9.40      1.43 o 
  -2  13   2        0.56        0.15      1.06 o 
  -1  13   2        1.35        1.28      1.35 o 
   0  13   2        1.92        3.04      1.11 o 
   1  13   2       85.65       85.88      3.07 o 
   2  13   2        6.73        6.82      1.32 o 
   3  13   2        0.06        1.39      1.00 o 
   4  13   2       58.21       56.35      3.29 o 
   5  13   2        0.01       -0.83      0.83 o 
   6  13   2        0.01       -0.79      0.79 o 
   7  13   2        0.07       -0.87      0.87 o 
   8  13   2        2.83        2.80      1.14 o 
  -7  14   2        4.20        5.78      1.58 o 
  -6  14   2        2.12        3.04      1.30 o 
  -5  14   2       13.23       12.48      1.72 o 
  -4  14   2        0.27        2.27      1.21 o 
  -3  14   2        3.48        4.27      1.27 o 
  -2  14   2        0.22        0.82      1.27 o 
  -1  14   2        1.10        1.39      1.11 o 
   0  14   2        0.27        1.05      1.06 o 
   1  14   2        0.47        1.27      1.06 o 
   2  14   2        1.49        3.67      1.16 o 
   3  14   2       12.26       13.34      1.64 o 
   4  14   2        2.63        1.12      1.16 o 
   5  14   2        0.19        0.45      1.16 o 
   6  14   2        2.50        2.39      1.77 o 
  -5  15   2        0.61        1.11      2.25 o 
  -4  15   2        3.70        5.84      1.53 o 
  -3  15   2        0.20        0.08      1.57 o 
  -2  15   2        0.00       -1.06      1.06 o 
  -1  15   2        7.02        6.68      2.40 o 
   0  15   2        1.75        0.97      1.16 o 
   1  15   2        0.32       -0.85      1.72 o 
   2  15   2        0.17        1.70      1.11 o 
   3  15   2        0.05       -0.08      1.15 o 
   4  15   2        0.36       -0.45      1.16 o 
   5  15   2       43.34       48.51      2.92 o 
  -2  16   2        1.48        1.27      1.38 o 
  -1  16   2        0.00        0.63      1.21 o 
   0  16   2        4.32        1.95      1.36 o 
   1  16   2        1.21        0.40      1.21 o 
   2  16   2        0.04        0.33      1.21 o 
 -13   0   3      192.10      208.14      7.94 o 
 -11   0   3        5.31        1.80      1.65 o 
  -9   0   3       60.81       54.42      2.24 o 
  -7   0   3      571.40      619.16      6.36 o 
  -5   0   3     3640.44     3964.08     33.79 o 
  -3   0   3    13535.62    13489.91    124.48 o 
  -1   0   3      124.09      127.18      1.93 o 
   1   0   3      829.27      925.65      9.56 o 
   3   0   3     1189.21     1097.58     13.85 o 
   5   0   3       58.75       33.84      0.90 o 
   7   0   3      981.46      996.47     13.61 o 
   9   0   3        4.46        3.34      0.88 o 
  11   0   3        1.76        4.19      1.80 o 
  13   0   3       57.45       62.89      4.79 o 
 -13   1   3        4.90        6.29      2.25 o 
 -12   1   3        5.81        8.39      2.47 o 
 -11   1   3       55.88       56.82      2.64 o 
 -10   1   3       47.44       46.77      1.55 o 
  -9   1   3        4.86        4.51      0.58 o 
  -8   1   3        1.89        1.12      0.37 o 
  -7   1   3      383.03      380.70      3.02 o 
  -6   1   3      192.34      185.54      1.48 o 
  -5   1   3      197.05      186.21      1.43 o 
  -4   1   3      978.72     1079.07      6.86 o 
  -3   1   3      568.24      634.53      3.92 o 
  -2   1   3     6407.37     6409.26     38.05 o 
  -1   1   3        9.18        4.47      0.26 o 
   0   1   3     3219.65     3200.58     20.05 o 
   1   1   3       19.00       14.22      0.68 o 
   2   1   3       36.72       32.28      0.48 o 
   3   1   3       77.82       82.14      0.91 o 
   4   1   3      436.73      489.36      4.39 o 
   5   1   3      104.29       86.23      1.28 o 
   6   1   3      308.13      322.84      3.32 o 
   7   1   3      440.30      397.49      4.38 o 
   8   1   3       33.83       28.93      0.99 o 
   9   1   3      177.98      177.12      3.52 o 
  10   1   3        1.83        1.65      1.16 o 
  11   1   3      116.50      111.60      3.86 o 
  12   1   3       22.22       22.33      4.12 o 
  13   1   3        0.97       -0.75      2.25 o 
 -13   2   3        0.21       -1.20      2.10 o 
 -12   2   3       22.69       31.15      3.29 o 
 -11   2   3       30.40       36.51      2.77 o 
 -10   2   3        7.59        9.96      1.04 o 
  -9   2   3      200.04      198.41      3.03 o 
  -8   2   3      104.86      124.61      1.69 o 
  -7   2   3       95.74       82.25      0.98 o 
  -6   2   3      106.48      131.44      1.19 o 
  -5   2   3      902.68      988.21      6.18 o 
  -4   2   3      316.35      349.62      2.24 o 
  -3   2   3     2001.45     1982.77     11.75 o 
  -2   2   3     2882.93     3019.03     19.29 o 
  -1   2   3      427.91      394.22      2.88 o 
   0   2   3     1554.21     1589.09     11.21 o 
   1   2   3      141.40      151.35      1.29 o 
   2   2   3      153.86      171.79      1.52 o 
   3   2   3     1091.08     1031.66      8.61 o 
   4   2   3       39.61       41.65      0.76 o 
   5   2   3      179.53      194.45      2.12 o 
   6   2   3      304.21      296.26      2.90 o 
   7   2   3       94.16       91.28      1.31 o 
   8   2   3       37.58       41.09      1.06 o 
   9   2   3      300.28      297.94      5.08 o 
  10   2   3        5.71        5.76      1.32 o 
  11   2   3        0.11        1.65      1.95 o 
  12   2   3        0.04       -0.30      1.95 o 
  13   2   3       15.88       19.77      3.44 o 
 -13   3   3        8.48        8.09      2.55 o 
 -12   3   3       18.48       22.16      3.14 o 
 -11   3   3        2.88        2.85      1.80 o 
 -10   3   3       32.73       32.83      1.37 o 
  -9   3   3       44.00       39.74      1.21 o 
  -8   3   3      566.78      569.54      9.40 o 
  -7   3   3      346.26      352.20      3.20 o 
  -6   3   3       32.16       45.80      0.60 o 
  -5   3   3      806.52      812.21      5.46 o 
  -4   3   3     1528.32     1624.15     10.57 o 
  -3   3   3        3.47        6.18      0.24 o 
  -2   3   3      147.99      137.72      1.27 o 
  -1   3   3      705.58      623.40      4.65 o 
   0   3   3      576.46      597.50      4.61 o 
   1   3   3       56.77       34.30      0.51 o 
   2   3   3       13.58       18.99      0.58 o 
   3   3   3      539.23      588.31      4.30 o 
   4   3   3       69.08       84.25      1.60 o 
   5   3   3     1005.73      960.66      9.14 o 
   6   3   3      101.43      109.94      1.65 o 
   7   3   3      119.67      116.87      2.10 o 
   8   3   3      205.31      220.74      3.43 o 
   9   3   3       30.98       20.38      1.58 o 
  10   3   3        9.15        7.19      2.10 o 
  11   3   3       46.02       39.83      3.74 o 
  12   3   3        0.31       -1.50      1.95 o 
  13   3   3       10.92        8.83      2.85 o 
 -13   4   3        0.77        0.75      2.10 o 
 -12   4   3       11.70       14.52      2.55 o 
 -11   4   3        0.03       -1.65      1.65 o 
 -10   4   3        0.57        0.01      1.15 o 
  -9   4   3      201.41      196.55      4.08 o 
  -8   4   3        0.76        0.44      0.74 o 
  -7   4   3        3.09        2.49      0.39 o 
  -6   4   3        0.45        0.42      0.18 o 
  -5   4   3       66.61       62.63      0.69 o 
  -4   4   3        5.83       11.60      0.35 o 
  -3   4   3       84.95      115.96      1.06 o 
  -2   4   3      439.35      518.28      3.58 o 
  -1   4   3      453.40      487.20      4.12 o 
   0   4   3       31.02       54.06      1.21 o 
   1   4   3      123.42      132.42      1.39 o 
   2   4   3      102.25      118.24      1.37 o 
   3   4   3      419.23      415.39      3.32 o 
   4   4   3        7.13        2.30      0.29 o 
   5   4   3      116.44      116.85      1.55 o 
   6   4   3      303.51      300.65      3.19 o 
   7   4   3      187.17      175.94      2.86 o 
   8   4   3      108.78      107.11      2.53 o 
   9   4   3      369.21      337.23      6.95 o 
  10   4   3       30.46       31.74      3.29 o 
  11   4   3       14.51       14.23      2.85 o 
  12   4   3        6.89        1.05      1.95 o 
  13   4   3       51.96       71.58      5.69 o 
 -13   5   3       46.44       57.35      4.94 o 
 -12   5   3        0.70       -1.95      1.95 o 
 -11   5   3       21.09       18.57      2.85 o 
 -10   5   3        0.17       -1.50      1.50 o 
  -9   5   3       82.13       84.82      3.41 o 
  -8   5   3       46.15       52.23      4.64 o 
  -7   5   3     1113.51     1118.18      9.49 o 
  -6   5   3      543.11      541.30      4.18 o 
  -5   5   3      478.29      492.11      3.67 o 
  -4   5   3      157.87      128.16      1.24 o 
  -3   5   3      316.41      376.11      2.83 o 
  -2   5   3      660.54      649.22      5.90 o 
  -1   5   3      326.26      303.01      2.43 o 
   0   5   3        0.40        0.34      0.19 o 
   1   5   3     1183.94     1143.87      9.73 o 
   2   5   3     1266.26     1365.68     11.46 o 
   3   5   3      390.90      484.70      4.38 o 
   4   5   3      596.66      637.94      5.41 o 
   5   5   3       58.32       51.26      0.95 o 
   6   5   3        9.24        6.89      0.47 o 
   7   5   3      107.83       89.10      2.81 o 
   8   5   3       89.15      100.73      3.09 o 
   9   5   3        8.91        5.84      1.95 o 
  10   5   3        3.60        2.25      1.95 o 
  11   5   3        8.43        6.59      2.55 o 
  12   5   3        4.43        2.40      2.55 o 
 -12   6   3        0.71        0.75      2.10 o 
 -11   6   3        1.42        2.25      2.25 o 
 -10   6   3      206.63      202.00      7.94 o 
  -9   6   3        9.98        8.09      2.10 o 
  -8   6   3      150.01      143.14      4.52 o 
  -7   6   3      127.16      131.30      3.09 o 
  -6   6   3      873.14      870.82      9.02 o 
  -5   6   3      167.51      160.05      1.49 o 
  -4   6   3      183.00      159.63      1.48 o 
  -3   6   3       21.38       20.69      0.48 o 
  -2   6   3       17.07       16.98      0.47 o 
  -1   6   3       29.97       35.12      0.67 o 
   0   6   3      224.35      227.33      2.47 o 
   1   6   3       63.10       79.28      1.48 o 
   2   6   3       46.19       50.50      1.10 o 
   3   6   3      101.06      103.06      1.15 o 
   4   6   3      398.81      410.28      3.70 o 
   5   6   3       41.66       37.89      0.82 o 
   6   6   3       66.20       72.03      1.93 o 
   7   6   3       42.54       36.68      1.94 o 
   8   6   3       25.92       23.84      1.73 o 
   9   6   3       51.88       48.67      3.89 o 
  10   6   3       67.65       72.17      4.79 o 
  11   6   3        3.13       -0.60      2.10 o 
  12   6   3       14.19       15.72      3.29 o 
 -12   7   3       71.43       81.31      5.69 o 
 -11   7   3        4.81        6.74      2.40 o 
 -10   7   3        5.29        4.04      2.10 o 
  -9   7   3       24.14       23.06      2.85 o 
  -8   7   3      281.19      272.53      8.83 o 
  -7   7   3        4.86        5.37      0.86 o 
  -6   7   3        6.34        6.31      0.67 o 
  -5   7   3       34.89       31.82      1.07 o 
  -4   7   3       17.06       19.32      0.54 o 
  -3   7   3       25.91       25.48      0.54 o 
  -2   7   3       67.30       64.06      0.98 o 
  -1   7   3      263.13      280.21      2.67 o 
   0   7   3       16.17       14.97      0.79 o 
   1   7   3        6.87        4.66      0.39 o 
   2   7   3      642.00      653.48      5.17 o 
   3   7   3        4.35        5.92      0.39 o 
   4   7   3      497.30      516.62      5.41 o 
   5   7   3        1.36        0.43      0.57 o 
   6   7   3       20.48       13.40      0.98 o 
   7   7   3       13.28       10.85      0.98 o 
   8   7   3      131.70      134.80      3.88 o 
   9   7   3        5.98        5.84      2.25 o 
  10   7   3        9.04        6.74      2.55 o 
  11   7   3        5.74        4.64      2.40 o 
  12   7   3       94.38      123.83      7.19 o 
 -12   8   3       21.34       19.62      3.29 o 
 -11   8   3        5.36        3.89      2.40 o 
 -10   8   3       80.79       94.49      5.39 o 
  -9   8   3        1.32        1.65      1.95 o 
  -8   8   3        0.46       -0.75      1.50 o 
  -7   8   3      150.82      143.16      3.70 o 
  -6   8   3      204.41      207.19      3.34 o 
  -5   8   3      131.59      123.10      2.35 o 
  -4   8   3      303.60      284.01      3.45 o 
  -3   8   3        0.24        0.24      0.28 o 
  -2   8   3      270.66      293.61      2.71 o 
  -1   8   3      419.33      424.83      3.64 o 
   0   8   3      480.69      502.63      4.63 o 
   1   8   3      427.91      420.98      3.75 o 
   2   8   3      137.75      141.21      1.66 o 
   3   8   3      342.81      332.01      3.48 o 
   4   8   3      107.03      116.26      2.03 o 
   5   8   3       49.81       46.58      1.80 o 
   6   8   3       43.65       46.97      3.05 o 
   7   8   3        0.71        0.23      0.66 o 
   8   8   3       66.12       64.60      2.13 o 
   9   8   3        5.02        2.99      2.25 o 
  10   8   3        9.58        7.49      2.55 o 
  11   8   3        8.37       11.98      2.99 o 
 -11   9   3       15.92       15.72      2.99 o 
 -10   9   3        0.55        0.00      1.95 o 
  -9   9   3        5.46        7.79      2.25 o 
  -8   9   3       13.14        9.13      2.25 o 
  -7   9   3       12.20       13.83      1.44 o 
  -6   9   3        3.39        3.06      0.77 o 
  -5   9   3        0.30        0.37      0.91 o 
  -4   9   3       14.56       16.31      0.86 o 
  -3   9   3        6.36        4.49      0.56 o 
  -2   9   3       19.85       21.11      0.82 o 
  -1   9   3      692.96      682.20      5.50 o 
   0   9   3       15.23       15.07      0.95 o 
   1   9   3      441.31      418.41      4.93 o 
   2   9   3        1.43        1.82      0.72 o 
   3   9   3      196.91      211.80      4.80 o 
   4   9   3       12.84       10.90      0.86 o 
   5   9   3       27.92       20.59      1.05 o 
   6   9   3       21.07       20.64      1.10 o 
   7   9   3       17.35       16.32      1.02 o 
   8   9   3       46.39       44.59      2.11 o 
   9   9   3        2.52        2.62      1.50 o 
  10   9   3       18.16       21.66      2.47 o 
  11   9   3        1.59        3.63      1.47 o 
 -10  10   3        3.96        5.09      2.40 o 
  -9  10   3        1.15       -1.65      1.65 o 
  -8  10   3       11.49       10.63      2.55 o 
  -7  10   3       14.55       12.84      1.47 o 
  -6  10   3       19.93       25.02      1.35 o 
  -5  10   3       29.58       31.36      1.51 o 
  -4  10   3       46.62       39.60      1.49 o 
  -3  10   3       10.66       11.31      0.73 o 
  -2  10   3       13.21       15.90      1.17 o 
  -1  10   3        3.58        5.06      0.68 o 
   0  10   3       80.05       76.01      1.81 o 
   1  10   3        7.98       11.84      0.77 o 
   2  10   3      119.62      111.19      2.09 o 
   3  10   3       52.55       47.90      1.76 o 
   4  10   3       42.00       39.60      2.18 o 
   5  10   3        1.93        4.28      1.04 o 
   6  10   3       94.59       97.30      2.63 o 
   7  10   3       23.12       19.89      1.37 o 
   8  10   3       27.49       31.71      1.68 o 
   9  10   3        0.01        0.56      0.88 o 
  10  10   3       41.93       47.24      5.32 o 
 -10  11   3       17.24       22.16      3.29 o 
  -9  11   3       18.53       22.31      3.29 o 
  -8  11   3        0.04        3.14      1.95 o 
  -7  11   3        3.03        3.23      1.22 o 
  -6  11   3        1.17        2.23      0.86 o 
  -5  11   3        7.39        4.13      0.91 o 
  -4  11   3      101.86      101.95      2.56 o 
  -3  11   3        9.00        9.95      0.93 o 
  -2  11   3       22.72       16.27      1.04 o 
  -1  11   3      131.16      132.28      3.09 o 
   0  11   3       16.12       15.97      1.20 o 
   1  11   3      238.28      220.83      3.57 o 
   2  11   3       98.83       86.35      2.33 o 
   3  11   3      108.99       96.17      2.56 o 
   4  11   3       13.99       13.82      1.74 o 
   5  11   3       14.38       12.48      1.14 o 
   6  11   3        1.42        3.13      0.91 o 
   7  11   3        0.12        0.27      0.84 o 
   8  11   3        8.82        8.65      1.20 o 
   9  11   3        0.55       -0.68      0.95 o 
  -9  12   3        2.92        6.29      2.40 o 
  -8  12   3        4.74        5.24      2.40 o 
  -7  12   3        8.91        6.32      1.47 o 
  -6  12   3        0.50        0.28      0.79 o 
  -5  12   3        4.24        7.84      1.06 o 
  -4  12   3        1.58        1.37      1.05 o 
  -3  12   3       18.39       18.52      1.59 o 
  -2  12   3       54.97       52.18      2.05 o 
  -1  12   3        5.89        3.57      0.86 o 
   0  12   3        3.32        1.87      1.22 o 
   1  12   3       27.16       24.25      4.49 o 
   2  12   3        2.80        2.03      1.00 o 
   3  12   3        0.99        0.45      0.78 o 
   4  12   3        2.48        2.68      0.89 o 
   5  12   3        0.00        0.08      0.80 o 
   6  12   3       43.20       44.83      2.01 o 
   7  12   3        7.98        6.46      1.17 o 
   8  12   3        0.24        0.04      1.14 o 
  -8  13   3       23.72       33.24      3.44 o 
  -7  13   3       10.33       11.34      1.68 o 
  -6  13   3        3.72        5.12      1.09 o 
  -5  13   3       35.22       37.40      1.90 o 
  -4  13   3       18.09       23.71      1.80 o 
  -3  13   3        2.37        3.16      1.42 o 
  -2  13   3        4.17        4.21      1.21 o 
  -1  13   3       32.15       34.15      3.82 o 
   0  13   3        2.81        3.24      1.11 o 
   1  13   3       12.54       12.06      1.50 o 
   2  13   3        1.40        2.01      0.94 o 
   3  13   3        0.36        0.15      0.95 o 
   4  13   3       13.58       16.53      1.38 o 
   5  13   3       16.48       15.67      1.40 o 
   6  13   3        1.37        2.50      1.01 o 
   7  13   3        1.06       -0.51      0.93 o 
  -6  14   3        2.47        1.89      1.32 o 
  -5  14   3       33.48       33.70      2.27 o 
  -4  14   3       24.67       22.82      2.99 o 
  -3  14   3        4.38        5.39      1.38 o 
  -2  14   3        0.39       -0.22      1.06 o 
  -1  14   3        1.94        1.27      1.16 o 
   0  14   3       18.03       15.71      1.69 o 
   1  14   3       19.68       21.95      1.85 o 
   2  14   3        2.46        1.59      1.20 o 
   3  14   3       14.76       17.00      1.80 o 
   4  14   3        0.11        0.63      1.21 o 
   5  14   3        8.22       10.78      1.64 o 
   6  14   3        0.47       -0.22      1.02 o 
  -5  15   3        2.56        2.46      1.47 o 
  -4  15   3        6.01        7.16      1.53 o 
  -3  15   3        0.01       -0.29      1.04 o 
  -2  15   3        0.00        1.20      1.16 o 
  -1  15   3        0.43       -0.60      1.16 o 
   0  15   3        6.41        5.15      1.65 o 
   1  15   3        0.05       -0.53      1.11 o 
   2  15   3       15.14       15.50      1.80 o 
   3  15   3        5.75        6.70      1.53 o 
   4  15   3        9.89       12.96      1.85 o 
  -1  16   3        2.45        5.55      2.32 o 
   0  16   3        0.09        1.28      1.21 o 
   1  16   3        1.95        1.14      1.72 o 
 -12   0   4        0.10        2.10      1.80 o 
 -10   0   4       24.28       24.71      2.55 o 
  -8   0   4      541.30      541.12     10.24 o 
  -6   0   4      230.27      246.32      3.16 o 
  -4   0   4      147.53      162.50      2.04 o 
  -2   0   4     2763.24     2595.23     22.22 o 
   0   0   4     1942.87     1834.66     18.39 o 
   2   0   4     1199.60     1257.58     12.59 o 
   4   0   4       72.55       70.78      1.31 o 
   6   0   4      201.35      226.70      3.95 o 
   8   0   4       13.68        8.66      1.00 o 
  10   0   4       75.81       69.18      4.19 o 
  12   0   4        2.18        3.29      2.10 o 
 -13   1   4        8.94        7.04      2.40 o 
 -12   1   4      142.16      150.25      4.44 o 
 -11   1   4       46.79       47.51      2.53 o 
 -10   1   4       91.56      107.51      3.43 o 
  -9   1   4        5.56        7.49      0.76 o 
  -8   1   4       56.48       54.34      1.25 o 
  -7   1   4       36.81       42.22      0.71 o 
  -6   1   4        0.40        0.94      0.36 o 
  -5   1   4      148.12      163.36      1.46 o 
  -4   1   4      153.47      229.85      1.78 o 
  -3   1   4      106.16      104.32      1.08 o 
  -2   1   4      282.73      245.69      2.02 o 
  -1   1   4      344.96      373.25      2.71 o 
   0   1   4     1628.52     1591.92     11.06 o 
   1   1   4     2169.69     2255.17     16.10 o 
   2   1   4     1128.66     1151.61      8.24 o 
   3   1   4       30.07       28.15      0.53 o 
   4   1   4        9.60       14.58      0.60 o 
   5   1   4       67.06       66.56      1.21 o 
   6   1   4      124.64      115.69      1.60 o 
   7   1   4      309.20      280.73      3.16 o 
   8   1   4      225.47      198.42      3.10 o 
   9   1   4       16.71       16.40      1.59 o 
  10   1   4       40.01       34.85      2.22 o 
  11   1   4        6.56        4.39      1.43 o 
  12   1   4       63.43       73.22      5.09 o 
  13   1   4        0.92        2.10      2.25 o 
 -13   2   4       77.47       88.05      5.39 o 
 -12   2   4       24.39       34.14      3.29 o 
 -11   2   4       25.70       30.30      2.05 o 
 -10   2   4        4.91        4.77      0.84 o 
  -9   2   4       71.86       67.31      1.80 o 
  -8   2   4       13.74       18.33      0.75 o 
  -7   2   4      240.28      256.06      2.53 o 
  -6   2   4      801.90      807.73      5.36 o 
  -5   2   4       25.36       28.16      0.45 o 
  -4   2   4       41.59       36.47      0.49 o 
  -3   2   4     1659.77     1778.80     10.62 o 
  -2   2   4     3255.82     3219.36     19.90 o 
  -1   2   4     1816.17     1806.36     11.29 o 
   0   2   4     1520.24     1548.81     10.99 o 
   1   2   4      166.01      187.01      1.49 o 
   2   2   4     1355.42     1376.61     10.22 o 
   3   2   4      985.17      993.26      7.91 o 
   4   2   4      639.48      645.72      6.84 o 
   5   2   4        8.97       10.71      0.62 o 
   6   2   4      196.22      200.51      2.50 o 
   7   2   4        7.22       10.76      0.57 o 
   8   2   4       26.96       31.51      0.95 o 
   9   2   4      374.73      342.15      7.13 o 
  10   2   4        0.18        0.68      1.50 o 
  11   2   4        8.46        7.64      2.40 o 
  12   2   4       10.88       13.78      2.99 o 
  13   2   4       85.18       97.48      6.14 o 
 -13   3   4        5.54        6.59      2.55 o 
 -12   3   4        0.17        1.35      1.95 o 
 -11   3   4       62.98       60.20      4.19 o 
 -10   3   4       29.99       34.21      1.43 o 
  -9   3   4       10.36        9.62      0.86 o 
  -8   3   4      220.83      208.43      2.84 o 
  -7   3   4      103.48      107.33      1.63 o 
  -6   3   4      121.18      106.27      0.98 o 
  -5   3   4      176.47      179.59      1.38 o 
  -4   3   4     2791.28     2780.04     16.96 o 
  -3   3   4       91.14       89.08      0.97 o 
  -2   3   4       30.88       35.30      0.55 o 
  -1   3   4     1046.21     1033.09      7.39 o 
   0   3   4     2104.56     2165.55     15.25 o 
   1   3   4       21.31       20.17      0.47 o 
   2   3   4     1296.84     1396.13     10.27 o 
   3   3   4     2994.69     3117.84     23.95 o 
   4   3   4      686.51      750.84      7.88 o 
   5   3   4       71.39       84.60      1.64 o 
   6   3   4      211.33      224.12      3.20 o 
   7   3   4      275.47      276.24      6.18 o 
   8   3   4       20.54       21.69      1.09 o 
   9   3   4       61.04       58.54      2.62 o 
  10   3   4       62.70       51.66      4.19 o 
  11   3   4       13.32       11.68      2.55 o 
  12   3   4        0.62       -1.95      1.95 o 
 -13   4   4        0.00        0.00      2.10 o 
 -12   4   4       30.37       37.73      3.74 o 
 -11   4   4       15.76       22.31      2.99 o 
 -10   4   4       52.09       45.07      3.59 o 
  -9   4   4       78.69       66.63      4.43 o 
  -8   4   4       12.60       10.72      0.77 o 
  -7   4   4      120.94      121.17      2.12 o 
  -6   4   4        0.86        0.72      0.22 o 
  -5   4   4       38.93       35.40      0.60 o 
  -4   4   4       34.56       37.21      0.63 o 
  -3   4   4      507.63      507.44      4.11 o 
  -2   4   4     1655.49     1717.88     11.08 o 
  -1   4   4      683.12      719.49      5.71 o 
   0   4   4       13.42       10.39      0.43 o 
   1   4   4     1115.21     1132.03      8.82 o 
   2   4   4      488.93      449.17      4.37 o 
   3   4   4       14.03       14.85      0.50 o 
   4   4   4      353.10      327.61      3.19 o 
   5   4   4       21.63       21.88      0.74 o 
   6   4   4      168.65      165.83      2.22 o 
   7   4   4      446.36      430.09      5.73 o 
   8   4   4      201.81      187.00      3.57 o 
   9   4   4        2.22        0.15      1.65 o 
  10   4   4       19.98       23.36      2.99 o 
  11   4   4        9.98       14.08      2.70 o 
  12   4   4        0.27       -1.50      1.95 o 
 -12   5   4        4.73        4.64      2.40 o 
 -11   5   4       40.28       45.37      4.19 o 
 -10   5   4        0.39       -1.35      1.50 o 
  -9   5   4       49.46       45.15      2.70 o 
  -8   5   4       11.49        8.98      1.47 o 
  -7   5   4      236.74      238.67      3.55 o 
  -6   5   4        2.00        1.29      0.33 o 
  -5   5   4       37.01       35.17      0.63 o 
  -4   5   4      616.34      591.63      4.31 o 
  -3   5   4     1072.10     1147.52      7.85 o 
  -2   5   4       88.25       78.71      1.08 o 
  -1   5   4     1085.21     1084.93      7.69 o 
   0   5   4     1251.13     1334.18     11.32 o 
   1   5   4       55.88       46.79      0.78 o 
   2   5   4      154.33      146.87      1.70 o 
   3   5   4       82.34       63.45      0.92 o 
   4   5   4       32.23       26.20      0.61 o 
   5   5   4       61.22       60.90      1.11 o 
   6   5   4        1.17        1.36      0.39 o 
   7   5   4      110.13       98.04      2.95 o 
   8   5   4      387.98      357.96      7.27 o 
   9   5   4      104.69       93.14      5.09 o 
  10   5   4       11.92       13.93      2.70 o 
  11   5   4        9.81        9.13      2.70 o 
  12   5   4       13.06       14.37      2.99 o 
 -12   6   4       24.97       17.82      3.14 o 
 -11   6   4       13.99        9.43      2.55 o 
 -10   6   4       25.57       28.30      3.29 o 
  -9   6   4        4.54        0.45      1.65 o 
  -8   6   4       19.08       16.01      2.85 o 
  -7   6   4      116.67      113.19      3.77 o 
  -6   6   4       15.10       14.17      1.30 o 
  -5   6   4      416.39      418.99      3.38 o 
  -4   6   4       31.62       29.28      0.59 o 
  -3   6   4      281.55      291.63      2.49 o 
  -2   6   4       64.94       73.29      0.94 o 
  -1   6   4      528.64      555.69      4.74 o 
   0   6   4      189.44      197.08      2.18 o 
   1   6   4      852.41      845.20      6.98 o 
   2   6   4      128.11      136.34      1.54 o 
   3   6   4        1.06        0.79      0.28 o 
   4   6   4      270.85      273.21      2.55 o 
   5   6   4      587.31      592.26      7.33 o 
   6   6   4       76.02       70.13      1.98 o 
   7   6   4       34.98       38.16      1.97 o 
   8   6   4       54.43       52.56      4.04 o 
   9   6   4       12.98       12.88      2.40 o 
  10   6   4        3.99        2.99      2.10 o 
  11   6   4        0.06       -0.45      2.10 o 
  12   6   4       39.38       47.47      4.64 o 
 -12   7   4        0.80       -0.75      2.10 o 
 -11   7   4       50.33       47.62      4.19 o 
 -10   7   4        1.66        3.89      1.95 o 
  -9   7   4       86.34       84.75      4.79 o 
  -8   7   4        2.98        1.80      1.65 o 
  -7   7   4        0.31       -0.47      1.57 o 
  -6   7   4       77.61       66.42      1.64 o 
  -5   7   4       21.35       22.69      0.98 o 
  -4   7   4        6.56        7.60      0.37 o 
  -3   7   4      209.38      214.34      1.89 o 
  -2   7   4       22.55       24.32      0.57 o 
  -1   7   4      108.20      110.89      1.41 o 
   0   7   4      398.86      361.87      3.33 o 
   1   7   4       19.46       20.66      0.63 o 
   2   7   4       21.13       21.14      0.60 o 
   3   7   4      247.35      259.62      3.16 o 
   4   7   4       81.98       80.65      1.74 o 
   5   7   4      155.86      158.48      3.17 o 
   6   7   4       73.71       67.64      2.06 o 
   7   7   4        5.04        5.23      0.86 o 
   8   7   4        0.19        0.90      1.65 o 
   9   7   4       57.13       64.69      4.49 o 
  10   7   4        9.86        6.44      2.40 o 
  11   7   4        3.04        7.19      2.70 o 
 -11   8   4        0.67       -0.15      2.25 o 
 -10   8   4       11.63       10.78      2.70 o 
  -9   8   4       36.12       44.77      3.89 o 
  -8   8   4        1.15        2.10      1.65 o 
  -7   8   4       17.67       17.30      1.55 o 
  -6   8   4        1.60        1.51      0.63 o 
  -5   8   4      135.27      135.15      2.48 o 
  -4   8   4        9.32        8.35      0.94 o 
  -3   8   4       62.29       66.11      1.04 o 
  -2   8   4        1.53        2.91      0.73 o 
  -1   8   4      145.02      141.25      1.71 o 
   0   8   4       63.91       71.80      1.12 o 
   1   8   4      151.81      149.12      1.85 o 
   2   8   4      206.06      199.08      2.37 o 
   3   8   4        3.91        2.28      0.56 o 
   4   8   4       39.35       43.34      2.49 o 
   5   8   4       50.54       48.66      1.68 o 
   6   8   4       28.18       23.90      1.71 o 
   7   8   4        0.89        0.51      0.76 o 
   8   8   4       58.17       55.85      4.34 o 
   9   8   4        9.10       11.53      2.70 o 
  10   8   4       21.19       21.41      3.14 o 
  11   8   4        1.38        1.50      2.40 o 
 -11   9   4        2.14        1.95      2.25 o 
 -10   9   4        0.06       -1.80      1.80 o 
  -9   9   4       44.85       46.27      3.89 o 
  -8   9   4        0.05       -0.30      1.50 o 
  -7   9   4       68.73       72.18      5.24 o 
  -6   9   4       88.97       87.41      2.26 o 
  -5   9   4       32.32       31.70      1.30 o 
  -4   9   4      319.57      300.73      4.33 o 
  -3   9   4       61.97       54.75      1.31 o 
  -2   9   4        9.14       10.11      0.65 o 
  -1   9   4      148.77      154.40      1.86 o 
   0   9   4       12.53       13.83      0.56 o 
   1   9   4      226.02      207.70      3.02 o 
   2   9   4      273.65      258.47      3.57 o 
   3   9   4      255.76      265.15      4.28 o 
   4   9   4      139.57      145.05      3.96 o 
   5   9   4       72.20       77.09      1.91 o 
   6   9   4        3.88        4.20      0.89 o 
   7   9   4        2.28        0.74      1.04 o 
   8   9   4        0.65        0.35      1.02 o 
   9   9   4        5.82        9.88      2.55 o 
  10   9   4       63.27       70.83      5.39 o 
 -10  10   4       11.13        6.29      2.40 o 
  -9  10   4        3.42        4.94      2.25 o 
  -8  10   4       12.85       10.18      2.40 o 
  -7  10   4        1.97        2.03      1.87 o 
  -6  10   4       62.53       59.77      1.96 o 
  -5  10   4        0.25        0.04      0.65 o 
  -4  10   4        0.09       -0.42      0.71 o 
  -3  10   4       89.31       87.49      1.86 o 
  -2  10   4        8.66       14.38      0.90 o 
  -1  10   4        5.73        8.16      0.76 o 
   0  10   4        0.01       -0.20      0.53 o 
   1  10   4      130.57      133.40      2.34 o 
   2  10   4       16.71        9.72      0.87 o 
   3  10   4        0.46       -0.52      0.65 o 
   4  10   4      162.25      148.94      2.77 o 
   5  10   4       58.18       51.65      1.95 o 
   6  10   4        0.63        1.67      0.82 o 
   7  10   4        0.86        1.34      0.81 o 
   8  10   4       20.14       27.53      1.65 o 
   9  10   4        3.03        2.22      1.36 o 
  10  10   4       10.11        8.49      1.72 o 
  -9  11   4        0.21        0.90      2.10 o 
  -8  11   4        2.28        2.70      2.10 o 
  -7  11   4       10.81       16.77      2.55 o 
  -6  11   4        9.68        9.75      1.06 o 
  -5  11   4       11.38        9.97      1.09 o 
  -4  11   4       73.54       73.96      3.81 o 
  -3  11   4        0.04        0.90      0.65 o 
  -2  11   4       34.63       35.70      1.39 o 
  -1  11   4       48.04       54.29      3.23 o 
   0  11   4       14.61       14.47      1.17 o 
   1  11   4        0.93        1.43      0.72 o 
   2  11   4       77.20       71.11      3.21 o 
   3  11   4      121.12      125.54      2.59 o 
   4  11   4       30.68       31.01      1.34 o 
   5  11   4        7.60        6.61      1.56 o 
   6  11   4        0.27        0.45      0.89 o 
   7  11   4       11.99       13.64      1.33 o 
   8  11   4       16.00       14.64      2.22 o 
   9  11   4        4.34        4.08      1.80 o 
  -9  12   4       11.68       14.82      2.99 o 
  -8  12   4       49.00       61.99      4.64 o 
  -7  12   4       11.57       18.27      2.70 o 
  -6  12   4       19.07       20.58      1.85 o 
  -5  12   4        3.04        2.81      1.03 o 
  -4  12   4        9.91       13.54      1.21 o 
  -3  12   4        4.38        4.67      1.15 o 
  -2  12   4       48.04       43.44      2.17 o 
  -1  12   4        4.30        3.85      1.02 o 
   0  12   4        1.16        2.58      2.10 o 
   1  12   4        0.09       -0.52      0.85 o 
   2  12   4       13.02       11.37      2.25 o 
   3  12   4       17.04       13.60      1.41 o 
   4  12   4        0.09       -0.58      0.82 o 
   5  12   4        0.46        0.22      0.84 o 
   6  12   4        1.21        0.71      0.87 o 
   7  12   4        0.05       -0.37      0.95 o 
   8  12   4        9.23       10.06      1.55 o 
  -7  13   4       17.01       12.28      2.55 o 
  -6  13   4        3.61        5.10      1.32 o 
  -5  13   4        0.00       -0.89      0.89 o 
  -4  13   4        1.30        1.50      1.16 o 
  -3  13   4        0.78        1.61      1.27 o 
  -2  13   4        5.14        3.50      1.11 o 
  -1  13   4        0.43        0.84      1.00 o 
   0  13   4       10.68       11.67      1.57 o 
   1  13   4       15.56       14.34      1.53 o 
   2  13   4        8.63        6.85      1.32 o 
   3  13   4        4.08        1.42      1.06 o 
   4  13   4        0.39       -0.96      0.96 o 
   5  13   4       41.63       45.71      2.12 o 
   6  13   4        0.38       -0.24      0.99 o 
   7  13   4        0.33       -0.97      0.97 o 
  -6  14   4       13.57       10.93      2.40 o 
  -5  14   4       14.78       24.09      2.92 o 
  -4  14   4        2.95        3.07      1.95 o 
  -3  14   4        6.40        5.84      1.50 o 
  -2  14   4       13.79       14.15      1.64 o 
  -1  14   4        3.73        4.49      3.07 o 
   0  14   4       49.48       55.25      2.85 o 
   1  14   4        4.44        4.62      1.32 o 
   2  14   4       13.09       12.60      1.64 o 
   3  14   4        0.87       -0.94      0.94 o 
   4  14   4        7.48        7.11      1.80 o 
   5  14   4       15.88       16.70      1.91 o 
   6  14   4        9.42       11.28      1.87 o 
  -4  15   4        0.09        0.97      1.27 o 
  -3  15   4        0.04       -1.06      1.06 o 
  -2  15   4        1.79        2.32      1.27 o 
  -1  15   4        5.92        4.72      1.47 o 
   0  15   4        0.01       -0.91      1.11 o 
   1  15   4        3.17        4.27      1.43 o 
   2  15   4        1.96        0.03      1.35 o 
   3  15   4       17.33       20.24      2.01 o 
   4  15   4        3.82        0.90      1.80 o 
 -13   0   5       28.22       33.84      3.29 o 
 -11   0   5       12.63        9.73      2.10 o 
  -9   0   5        2.50        0.55      0.90 o 
  -7   0   5      172.42      166.32      2.84 o 
  -5   0   5      622.08      597.19      6.73 o 
  -3   0   5       98.16      117.43      1.86 o 
  -1   0   5     1132.31     1134.12     16.99 o 
   1   0   5      826.99      839.10      8.90 o 
   3   0   5     2078.57     2183.60     27.41 o 
   5   0   5     1118.16     1116.85     14.99 o 
   7   0   5       64.39       66.41      1.83 o 
   9   0   5      530.91      518.10     13.93 o 
  11   0   5      118.77      120.99      5.99 o 
 -13   1   5       30.23       30.55      3.44 o 
 -12   1   5        6.47        5.00      1.43 o 
 -11   1   5       30.17       28.52      2.00 o 
 -10   1   5        3.04        2.05      1.04 o 
  -9   1   5       55.40       56.41      2.01 o 
  -8   1   5       17.27       13.39      0.93 o 
  -7   1   5        3.29        2.47      0.43 o 
  -6   1   5        0.01        0.05      0.26 o 
  -5   1   5      311.95      345.80      2.87 o 
  -4   1   5        1.43        0.88      0.28 o 
  -3   1   5      830.61      836.77      6.95 o 
  -2   1   5        1.26        1.75      0.21 o 
  -1   1   5        0.77        0.73      0.18 o 
   0   1   5     1304.52     1343.66     11.56 o 
   1   1   5      937.75     1095.98     10.52 o 
   2   1   5      124.90      135.16      1.24 o 
   3   1   5      260.91      216.72      2.18 o 
   4   1   5       77.06       94.56      1.44 o 
   5   1   5      171.32      165.47      2.23 o 
   6   1   5      450.09      423.21      4.88 o 
   7   1   5      645.19      609.65      7.36 o 
   8   1   5      254.24      244.45      3.32 o 
   9   1   5      243.53      227.90      5.61 o 
  10   1   5       36.64       42.73      2.59 o 
  11   1   5        0.08       -1.21      1.21 o 
  12   1   5       46.60       50.46      4.34 o 
 -13   2   5        4.04        7.34      2.40 o 
 -12   2   5        2.28        0.45      1.80 o 
 -11   2   5       15.99       17.42      1.65 o 
 -10   2   5        4.02        5.29      0.99 o 
  -9   2   5        3.86        3.70      0.86 o 
  -8   2   5       52.07       58.45      1.44 o 
  -7   2   5      495.22      471.31      4.81 o 
  -6   2   5        1.37        0.84      0.28 o 
  -5   2   5      366.29      333.83      2.52 o 
  -4   2   5        7.80       11.62      0.50 o 
  -3   2   5      990.98      990.11      6.37 o 
  -2   2   5      318.58      336.84      2.41 o 
  -1   2   5      293.47      276.24      2.03 o 
   0   2   5      882.43      930.43      6.57 o 
   1   2   5      353.50      399.67      3.15 o 
   2   2   5      306.43      333.46      3.02 o 
   3   2   5       12.85        7.57      0.38 o 
   4   2   5      101.83       99.68      1.47 o 
   5   2   5      306.48      292.53      4.08 o 
   6   2   5        5.07        5.81      0.58 o 
   7   2   5        0.82        0.71      0.54 o 
   8   2   5      344.99      315.54      5.50 o 
   9   2   5      312.19      319.55      6.98 o 
  10   2   5       54.27       46.22      2.69 o 
  11   2   5       27.30       26.65      3.29 o 
  12   2   5        0.59        0.15      2.25 o 
 -13   3   5        0.32        3.89      2.10 o 
 -12   3   5        5.36        5.39      2.25 o 
 -11   3   5        3.22        1.95      1.80 o 
 -10   3   5       19.95       22.78      1.69 o 
  -9   3   5      388.79      379.62      5.46 o 
  -8   3   5      133.59      129.53      2.85 o 
  -7   3   5        7.26       11.86      0.62 o 
  -6   3   5      120.22      122.25      1.54 o 
  -5   3   5      908.28      909.73      5.66 o 
  -4   3   5      270.73      284.49      2.18 o 
  -3   3   5      262.19      309.09      2.23 o 
  -2   3   5     3858.33     3865.73     25.59 o 
  -1   3   5      143.80      155.35      1.36 o 
   0   3   5     1092.61     1125.16      8.41 o 
   1   3   5      738.17      742.03      5.29 o 
   2   3   5       71.07       74.97      1.03 o 
   3   3   5        7.68        3.98      0.36 o 
   4   3   5      169.56      145.79      1.93 o 
   5   3   5       90.59       93.30      1.67 o 
   6   3   5       16.64       15.49      0.97 o 
   7   3   5       60.86       63.24      1.51 o 
   8   3   5      106.45      103.43      2.83 o 
   9   3   5       19.06       23.61      1.83 o 
  10   3   5        9.94        8.83      2.40 o 
  11   3   5       36.77       44.32      4.19 o 
  12   3   5        0.00        0.90      2.25 o 
 -13   4   5       11.78       11.23      2.85 o 
 -12   4   5        1.82        2.70      2.10 o 
 -11   4   5       56.17       63.34      4.34 o 
 -10   4   5      200.34      196.16      7.49 o 
  -9   4   5       67.20       52.22      2.15 o 
  -8   4   5       10.98       11.93      0.73 o 
  -7   4   5      507.94      462.64      6.59 o 
  -6   4   5        7.01        7.62      0.56 o 
  -5   4   5       39.58       44.69      0.67 o 
  -4   4   5       61.36       45.99      0.67 o 
  -3   4   5       98.50      114.67      1.17 o 
  -2   4   5        3.74        3.48      0.29 o 
  -1   4   5       22.44       17.91      0.46 o 
   0   4   5       13.49       21.95      0.51 o 
   1   4   5       70.50       61.44      0.84 o 
   2   4   5        0.83        0.54      0.24 o 
   3   4   5       63.76       69.29      1.10 o 
   4   4   5      392.39      420.55      4.84 o 
   5   4   5        6.04        5.78      0.52 o 
   6   4   5        0.98        0.25      0.42 o 
   7   4   5        2.68        2.59      0.71 o 
   8   4   5       13.57       16.47      2.40 o 
   9   4   5        0.02        1.35      1.80 o 
  10   4   5        0.94        0.90      1.80 o 
  11   4   5       10.38        7.04      2.55 o 
  12   4   5        0.09        2.10      2.25 o 
 -12   5   5       24.05       29.35      3.44 o 
 -11   5   5        4.07        4.94      2.25 o 
 -10   5   5       94.42       98.83      5.24 o 
  -9   5   5       22.97       22.61      2.70 o 
  -8   5   5      449.42      420.24      9.06 o 
  -7   5   5        5.05        5.17      0.76 o 
  -6   5   5       95.94       95.60      1.56 o 
  -5   5   5      217.75      208.13      2.18 o 
  -4   5   5      271.42      289.27      2.66 o 
  -3   5   5      662.90      649.78      4.98 o 
  -2   5   5      124.58      116.37      1.26 o 
  -1   5   5      112.08      119.09      1.30 o 
   0   5   5      268.59      255.23      2.26 o 
   1   5   5      101.26       83.57      1.07 o 
   2   5   5        0.11        0.16      0.28 o 
   3   5   5       30.38       26.00      0.70 o 
   4   5   5      320.85      325.26      3.10 o 
   5   5   5      423.65      393.69      4.71 o 
   6   5   5        9.09        7.06      0.81 o 
   7   5   5      151.62      149.66      3.92 o 
   8   5   5        2.24        2.25      1.80 o 
   9   5   5        1.69        3.14      1.95 o 
  10   5   5       58.03       57.80      4.49 o 
  11   5   5       45.28       36.69      4.04 o 
  12   5   5        0.00       -2.10      2.10 o 
 -12   6   5        7.73        9.73      2.85 o 
 -11   6   5       14.33       12.73      2.70 o 
 -10   6   5        0.69       -0.15      1.95 o 
  -9   6   5        5.43        3.29      1.95 o 
  -8   6   5      127.48      117.99      5.39 o 
  -7   6   5      117.67      120.27      3.99 o 
  -6   6   5       21.39       22.16      0.97 o 
  -5   6   5        0.04        0.18      0.41 o 
  -4   6   5      486.58      474.35      3.65 o 
  -3   6   5       14.73       11.47      0.55 o 
  -2   6   5       42.04       39.50      0.72 o 
  -1   6   5      171.60      162.28      1.62 o 
   0   6   5      451.21      427.89      3.62 o 
   1   6   5       61.95       66.03      1.10 o 
   2   6   5      837.69      845.62      7.47 o 
   3   6   5       97.98       85.76      1.40 o 
   4   6   5      172.36      173.82      1.94 o 
   5   6   5       57.31       55.88      1.53 o 
   6   6   5       22.54       27.23      2.77 o 
   7   6   5       80.02       72.47      4.34 o 
   8   6   5        1.44        0.75      1.50 o 
   9   6   5        0.34       -1.05      1.80 o 
  10   6   5       56.95       60.20      4.79 o 
  11   6   5       22.85       27.40      3.74 o 
 -12   7   5       32.95       47.62      4.49 o 
 -11   7   5        3.41       -0.30      1.95 o 
 -10   7   5       24.04       31.89      3.44 o 
  -9   7   5        3.16        2.85      1.80 o 
  -8   7   5       22.57       19.47      2.55 o 
  -7   7   5      149.41      146.00      5.99 o 
  -6   7   5      266.91      265.43      4.72 o 
  -5   7   5      225.62      231.22      3.45 o 
  -4   7   5        2.08        2.40      0.37 o 
  -3   7   5       20.22       17.38      0.52 o 
  -2   7   5       33.82       28.20      0.65 o 
  -1   7   5        7.29        6.28      0.37 o 
   0   7   5      216.93      220.78      2.33 o 
   1   7   5      126.43      122.31      1.65 o 
   2   7   5       38.80       39.17      0.89 o 
   3   7   5       82.27       88.60      1.45 o 
   4   7   5       77.68       75.54      1.77 o 
   5   7   5       32.92       32.93      1.87 o 
   6   7   5       66.33       62.49      1.98 o 
   7   7   5      135.82      111.56      5.54 o 
   8   7   5        2.43        3.14      1.95 o 
   9   7   5        2.93        3.29      2.10 o 
  10   7   5        2.25        3.89      2.25 o 
  11   7   5        2.39        0.90      2.40 o 
 -11   8   5       23.19       28.75      3.59 o 
 -10   8   5        1.16        1.35      2.10 o 
  -9   8   5        7.65        8.68      2.25 o 
  -8   8   5        6.64       10.33      2.25 o 
  -7   8   5        0.03        1.65      1.65 o 
  -6   8   5      336.32      330.83     11.38 o 
  -5   8   5        0.89        0.63      0.57 o 
  -4   8   5       90.89       97.40      2.04 o 
  -3   8   5        5.98        5.61      0.44 o 
  -2   8   5       73.62       76.49      1.09 o 
  -1   8   5       38.90       32.00      0.81 o 
   0   8   5       30.68       31.76      0.80 o 
   1   8   5       11.77        7.58      0.49 o 
   2   8   5      671.65      618.76      6.71 o 
   3   8   5      120.83      123.46      2.42 o 
   4   8   5       14.10       19.89      1.49 o 
   5   8   5       25.35       28.09      1.40 o 
   6   8   5       59.92       56.88      4.12 o 
   7   8   5        6.42        4.64      1.80 o 
   8   8   5       18.82       13.33      2.70 o 
   9   8   5        6.90        4.79      2.10 o 
  10   8   5        4.80        5.69      2.55 o 
 -11   9   5        6.99        9.58      2.70 o 
 -10   9   5        3.89        6.29      2.40 o 
  -9   9   5       39.48       35.19      3.59 o 
  -8   9   5       21.43       16.17      2.55 o 
  -7   9   5       15.75       15.27      2.40 o 
  -6   9   5       29.71       30.61      2.55 o 
  -5   9   5       45.10       45.46      1.74 o 
  -4   9   5        0.40       -0.56      0.56 o 
  -3   9   5        3.15        4.35      0.61 o 
  -2   9   5       55.49       54.41      1.09 o 
  -1   9   5       18.91       19.12      0.69 o 
   0   9   5       11.57        6.04      0.55 o 
   1   9   5      102.89       98.78      1.90 o 
   2   9   5      100.12      106.46      1.88 o 
   3   9   5      139.64      141.28      2.66 o 
   4   9   5        2.64        3.61      0.80 o 
   5   9   5      100.35       96.68      3.22 o 
   6   9   5      109.50      109.25      3.59 o 
   7   9   5       17.34       17.08      1.95 o 
   8   9   5        2.14        3.74      2.10 o 
   9   9   5       13.93        8.24      2.70 o 
  10   9   5        1.48        2.10      2.55 o 
 -10  10   5       16.70       19.77      3.14 o 
  -9  10   5       11.17        8.24      2.40 o 
  -8  10   5        4.65        1.80      1.95 o 
  -7  10   5        5.47        3.89      1.95 o 
  -6  10   5        5.50        7.35      1.15 o 
  -5  10   5        1.85        2.84      0.77 o 
  -4  10   5      171.63      171.80      3.37 o 
  -3  10   5       19.44       21.06      1.07 o 
  -2  10   5       75.42       68.98      1.77 o 
  -1  10   5       39.29       37.38      1.40 o 
   0  10   5      113.61      109.82      2.33 o 
   1  10   5        2.41        3.12      0.63 o 
   2  10   5       90.24       92.60      2.09 o 
   3  10   5      165.89      169.10      3.01 o 
   4  10   5       12.06        9.23      1.50 o 
   5  10   5        2.45        4.61      1.31 o 
   6  10   5       12.89       14.08      1.30 o 
   7  10   5       10.56        9.50      1.17 o 
   8  10   5       20.12       19.48      1.95 o 
   9  10   5       57.85       64.51      6.51 o 
  -9  11   5        3.39        5.39      2.40 o 
  -8  11   5        0.24       -0.90      1.95 o 
  -7  11   5        2.34        4.94      1.95 o 
  -6  11   5        1.95        1.03      1.00 o 
  -5  11   5       17.02       12.13      1.66 o 
  -4  11   5        8.70        9.41      1.10 o 
  -3  11   5       12.65       13.99      1.09 o 
  -2  11   5       23.34       27.13      1.26 o 
  -1  11   5       26.04       25.65      1.47 o 
   0  11   5       42.66       47.75      1.95 o 
   1  11   5       47.03       50.20      1.87 o 
   2  11   5       29.85       31.29      1.43 o 
   3  11   5       56.29       54.33      2.01 o 
   4  11   5        0.05       -0.14      0.81 o 
   5  11   5       11.56       11.99      1.66 o 
   6  11   5       14.74       17.28      1.41 o 
   7  11   5        2.07        1.54      0.95 o 
   8  11   5        0.15        0.62      1.20 o 
  -8  12   5       18.65       24.11      3.14 o 
  -7  12   5        0.13        0.90      1.95 o 
  -6  12   5        3.27        1.05      1.16 o 
  -5  12   5       14.70       15.28      1.24 o 
  -4  12   5       17.40       14.88      1.24 o 
  -3  12   5       10.41       15.65      2.17 o 
  -2  12   5        4.38        2.94      1.11 o 
  -1  12   5        0.17        0.21      0.79 o 
   0  12   5        3.45        3.18      1.11 o 
   1  12   5        0.57        1.12      1.06 o 
   2  12   5       10.00       12.24      2.47 o 
   3  12   5        1.09       -0.74      0.74 o 
   4  12   5       35.28       32.03      1.87 o 
   5  12   5       35.13       42.03      2.85 o 
   6  12   5        0.51       -0.84      0.84 o 
   7  12   5       12.22       16.43      1.49 o 
  -7  13   5        0.72        0.60      2.10 o 
  -6  13   5        0.05        0.00      1.16 o 
  -5  13   5        0.23        1.05      1.50 o 
  -4  13   5       32.80       33.57      2.10 o 
  -3  13   5        0.31       -0.95      0.95 o 
  -2  13   5       18.60       27.15      5.02 o 
  -1  13   5       11.41       10.71      1.43 o 
   0  13   5        0.02        0.73      1.00 o 
   1  13   5       20.08       18.19      1.74 o 
   2  13   5        0.00        1.31      2.10 o 
   3  13   5       24.87       22.52      1.85 o 
   4  13   5        0.08       -0.74      0.84 o 
   5  13   5        0.00        1.02      1.03 o 
   6  13   5       15.98       15.94      1.75 o 
  -5  14   5       42.17       51.66      3.74 o 
  -4  14   5        2.35        2.30      2.10 o 
  -3  14   5        0.19        0.52      1.27 o 
  -2  14   5        5.41        3.89      1.38 o 
  -1  14   5        9.73       12.39      1.59 o 
   0  14   5        0.32       -1.06      1.06 o 
   1  14   5        0.08       -0.75      1.06 o 
   2  14   5       10.80       13.48      1.69 o 
   3  14   5        0.13        0.73      1.87 o 
   4  14   5       13.10       14.88      1.80 o 
   5  14   5        6.78        7.55      1.64 o 
  -3  15   5        1.27        0.33      1.21 o 
  -2  15   5        1.01        1.34      1.32 o 
  -1  15   5        5.30        3.67      1.38 o 
   0  15   5       22.95       26.17      3.44 o 
   1  15   5       17.59       19.20      1.96 o 
   2  15   5        6.37        8.76      1.64 o 
 -12   0   6       31.17       24.86      2.85 o 
 -10   0   6      117.79      115.75      5.09 o 
  -8   0   6      155.96      120.22      3.58 o 
  -6   0   6      193.34      203.22      4.05 o 
  -4   0   6       90.37       73.82      1.50 o 
  -2   0   6      805.21      863.95      8.53 o 
   0   0   6     8554.24     8723.85    129.50 o 
   2   0   6      826.63      825.06     20.12 o 
   4   0   6      930.90      876.69     10.55 o 
   6   0   6      142.55      145.55      2.86 o 
   8   0   6       26.51       28.59      1.96 o 
  10   0   6        7.34        4.49      2.10 o 
  12   0   6       51.63       64.54      5.09 o 
 -13   1   6       15.81       12.58      2.70 o 
 -12   1   6        0.48        1.59      1.15 o 
 -11   1   6        0.39        0.05      1.00 o 
 -10   1   6       11.06        8.75      1.32 o 
  -9   1   6       26.26       20.89      1.47 o 
  -8   1   6       95.18       85.86      2.15 o 
  -7   1   6       22.58       29.55      1.26 o 
  -6   1   6       58.08       53.61      1.13 o 
  -5   1   6       29.28       20.65      0.64 o 
  -4   1   6      153.16      161.71      1.65 o 
  -3   1   6       45.65       45.14      0.79 o 
  -2   1   6       82.28       67.09      0.95 o 
  -1   1   6       33.00       34.99      0.68 o 
   0   1   6      127.52      155.23      1.66 o 
   1   1   6      534.24      537.03      5.04 o 
   2   1   6     1942.17     1975.35     16.85 o 
   3   1   6       97.46       94.88      2.71 o 
   4   1   6      325.26      296.41      3.66 o 
   5   1   6       83.93       84.81      1.62 o 
   6   1   6       74.59       70.99      1.66 o 
   7   1   6      322.26      316.47      3.68 o 
   8   1   6       14.29       15.24      1.06 o 
   9   1   6        2.62        3.82      1.08 o 
  10   1   6        1.26        3.30      1.32 o 
  11   1   6        1.35       -0.81      1.32 o 
  12   1   6        1.33        5.39      2.55 o 
 -13   2   6        0.52       -0.60      1.80 o 
 -12   2   6       19.59       19.62      2.70 o 
 -11   2   6       60.54       62.54      2.84 o 
 -10   2   6       76.19       74.00      2.50 o 
  -9   2   6       93.49       80.03      2.95 o 
  -8   2   6        7.12        9.58      1.03 o 
  -7   2   6        3.83        2.06      0.56 o 
  -6   2   6       16.63       16.71      0.68 o 
  -5   2   6        0.26       -0.09      0.25 o 
  -4   2   6      211.36      202.25      1.92 o 
  -3   2   6       96.82       91.80      2.43 o 
  -2   2   6      146.15      151.68      1.83 o 
  -1   2   6       11.13       10.78      0.54 o 
   0   2   6     2039.41     2009.12     17.42 o 
   1   2   6      429.39      457.22      3.84 o 
   2   2   6      328.73      373.20      3.21 o 
   3   2   6       79.86       73.71      1.09 o 
   4   2   6      299.63      308.44      3.25 o 
   5   2   6        9.07        8.72      0.59 o 
   6   2   6      593.53      570.44      7.29 o 
   7   2   6       40.82       39.87      1.78 o 
   8   2   6       28.75       29.73      2.05 o 
   9   2   6       22.20       23.91      1.90 o 
  10   2   6        2.16        2.32      1.32 o 
  11   2   6        2.40        6.89      2.40 o 
  12   2   6        0.84        2.10      2.25 o 
 -12   3   6        4.33        4.94      2.25 o 
 -11   3   6        8.32        8.24      2.10 o 
 -10   3   6        6.88       11.94      1.47 o 
  -9   3   6       66.85       59.12      2.18 o 
  -8   3   6        0.52        1.60      0.83 o 
  -7   3   6       60.71       66.92      1.42 o 
  -6   3   6        3.71        2.80      0.36 o 
  -5   3   6      635.09      626.54      4.59 o 
  -4   3   6       63.71       69.55      0.79 o 
  -3   3   6      178.50      168.65      1.55 o 
  -2   3   6      822.06      748.22      5.37 o 
  -1   3   6      293.04      277.51      2.27 o 
   0   3   6      302.47      321.88      2.67 o 
   1   3   6      826.88      867.38      6.89 o 
   2   3   6     1144.62     1079.89      8.92 o 
   3   3   6       29.97       26.41      0.68 o 
   4   3   6      304.66      304.12      3.46 o 
   5   3   6        7.80       10.09      0.58 o 
   6   3   6       25.68       23.99      1.28 o 
   7   3   6        0.09        0.35      0.72 o 
   8   3   6        1.94        2.46      1.11 o 
   9   3   6       35.72       34.46      2.27 o 
  10   3   6        3.94        4.64      2.25 o 
  11   3   6       73.24       77.27      5.39 o 
  12   3   6       12.05       14.67      3.29 o 
 -12   4   6       18.98       18.12      2.99 o 
 -11   4   6        9.73        7.64      2.25 o 
 -10   4   6       18.06       13.03      2.55 o 
  -9   4   6       37.02       36.26      3.97 o 
  -8   4   6        6.70        7.13      0.82 o 
  -7   4   6      120.13      127.34      2.36 o 
  -6   4   6       84.84       76.82      1.55 o 
  -5   4   6       46.46       51.46      0.96 o 
  -4   4   6      291.61      296.03      2.32 o 
  -3   4   6       25.80       25.70      0.51 o 
  -2   4   6      411.78      402.16      3.14 o 
  -1   4   6       39.64       33.18      0.62 o 
   0   4   6       76.68       58.92      0.86 o 
   1   4   6        0.08        0.27      0.23 o 
   2   4   6      440.30      469.82      3.99 o 
   3   4   6      502.42      530.18      5.94 o 
   4   4   6      435.81      426.22      5.49 o 
   5   4   6        6.96        6.72      0.53 o 
   6   4   6       62.10       56.68      1.39 o 
   7   4   6       26.81       29.00      7.11 o 
   8   4   6        1.54        0.15      1.80 o 
   9   4   6       72.75       73.37      4.64 o 
  10   4   6       42.26       40.88      3.89 o 
  11   4   6        3.00        1.95      2.25 o 
 -12   5   6        0.31        0.60      1.95 o 
 -11   5   6       15.85       19.62      2.99 o 
 -10   5   6       67.95       74.72      4.64 o 
  -9   5   6        1.26        1.50      1.65 o 
  -8   5   6        0.18       -0.45      1.35 o 
  -7   5   6       54.37       51.79      2.73 o 
  -6   5   6        3.21        2.08      0.55 o 
  -5   5   6      444.39      438.43      4.36 o 
  -4   5   6      277.58      286.51      2.68 o 
  -3   5   6      357.98      369.88      2.96 o 
  -2   5   6       64.25       63.13      0.91 o 
  -1   5   6       95.20       98.05      1.17 o 
   0   5   6      360.89      372.34      3.13 o 
   1   5   6      370.57      346.95      2.96 o 
   2   5   6      257.50      235.73      2.57 o 
   3   5   6      562.39      575.73      5.78 o 
   4   5   6       40.14       34.19      1.27 o 
   5   5   6      292.44      298.64      3.48 o 
   6   5   6       11.60       11.74      1.14 o 
   7   5   6       24.65       22.61      2.70 o 
   8   5   6        0.27        0.15      1.65 o 
   9   5   6        5.74        7.04      2.25 o 
  10   5   6       21.41       16.62      2.99 o 
  11   5   6        0.07        1.95      2.10 o 
 -12   6   6       43.74       52.26      4.79 o 
 -11   6   6       14.98       14.23      2.85 o 
 -10   6   6        0.82        0.00      1.65 o 
  -9   6   6      109.00      124.58      5.69 o 
  -8   6   6       25.73       21.71      2.55 o 
  -7   6   6        3.62        3.89      1.80 o 
  -6   6   6       55.47       56.23      1.96 o 
  -5   6   6       15.30       15.62      0.72 o 
  -4   6   6      116.34      115.88      1.75 o 
  -3   6   6      430.74      421.96      3.71 o 
  -2   6   6       29.08       25.88      1.05 o 
  -1   6   6       25.55       20.88      0.57 o 
   0   6   6       12.20        8.30      0.43 o 
   1   6   6        9.20       13.17      0.51 o 
   2   6   6       60.12       56.15      1.06 o 
   3   6   6       19.67       20.22      0.80 o 
   4   6   6       30.36       28.04      0.83 o 
   5   6   6       14.19       12.11      0.96 o 
   6   6   6        2.95        2.55      1.65 o 
   7   6   6      137.67      130.87      6.14 o 
   8   6   6        0.26        0.90      1.65 o 
   9   6   6        3.33        6.14      2.40 o 
  10   6   6        3.20        5.39      2.40 o 
  11   6   6        5.55        3.74      2.55 o 
 -11   7   6       17.22       21.41      3.14 o 
 -10   7   6        0.63       -1.65      1.65 o 
  -9   7   6        1.55        1.50      1.80 o 
  -8   7   6       10.29        9.73      2.10 o 
  -7   7   6       33.48       29.95      2.85 o 
  -6   7   6       47.41       38.93      3.14 o 
  -5   7   6      189.26      180.98      6.48 o 
  -4   7   6       11.59       13.76      0.60 o 
  -3   7   6        0.20        0.07      0.36 o 
  -2   7   6       22.83       25.02      0.67 o 
  -1   7   6      491.86      478.80      3.71 o 
   0   7   6        0.12        0.07      0.29 o 
   1   7   6      202.12      205.42      2.29 o 
   2   7   6      224.26      216.18      2.51 o 
   3   7   6      228.68      216.37      2.96 o 
   4   7   6        0.49       -0.09      0.55 o 
   5   7   6      144.08      155.14      3.28 o 
   6   7   6       85.82       83.26      4.79 o 
   7   7   6        2.62        2.99      1.95 o 
   8   7   6       49.52       53.01      4.19 o 
   9   7   6        1.44       -0.45      1.80 o 
  10   7   6        0.00       -1.95      1.95 o 
 -11   8   6       12.04        7.94      2.40 o 
 -10   8   6        0.15        0.75      1.80 o 
  -9   8   6       27.32       26.95      3.14 o 
  -8   8   6       14.43       13.33      2.25 o 
  -7   8   6       42.38       49.41      3.59 o 
  -6   8   6      173.45      159.47      6.14 o 
  -5   8   6       13.48       14.90      2.77 o 
  -4   8   6       80.31       75.79      1.79 o 
  -3   8   6      521.95      519.64      4.90 o 
  -2   8   6        5.32        5.24      0.49 o 
  -1   8   6      339.11      320.54      2.88 o 
   0   8   6       18.50       22.08      0.69 o 
   1   8   6      112.91      118.24      1.84 o 
   2   8   6       52.30       48.75      1.60 o 
   3   8   6        0.04        0.22      0.54 o 
   4   8   6       15.55       13.63      1.55 o 
   5   8   6      126.56      112.95      3.82 o 
   6   8   6        0.17       -0.82      0.94 o 
   7   8   6        3.53        2.10      1.80 o 
   8   8   6        3.64        2.10      1.95 o 
   9   8   6        5.75        6.59      2.40 o 
  10   8   6        1.74        2.25      2.25 o 
 -10   9   6        0.22       -1.50      1.95 o 
  -9   9   6        0.87        0.75      1.80 o 
  -8   9   6       13.02       10.78      2.40 o 
  -7   9   6        1.74        2.10      1.80 o 
  -6   9   6        0.06       -1.20      1.20 o 
  -5   9   6        1.81        0.10      0.86 o 
  -4   9   6      193.94      196.95      3.59 o 
  -3   9   6        2.30        1.61      0.64 o 
  -2   9   6        3.71        4.28      0.47 o 
  -1   9   6        3.06        2.04      0.46 o 
   0   9   6        0.37        0.37      0.41 o 
   1   9   6      109.30      117.59      2.13 o 
   2   9   6       11.00       10.60      0.78 o 
   3   9   6        0.75        1.50      0.94 o 
   4   9   6        3.17        2.01      0.97 o 
   5   9   6       47.55       48.06      2.45 o 
   6   9   6        1.36        1.51      1.04 o 
   7   9   6        0.65        0.00      1.80 o 
   8   9   6        0.00        0.15      1.80 o 
   9   9   6       20.38       26.80      3.59 o 
  -9  10   6        8.75        8.83      2.40 o 
  -8  10   6        1.66        2.40      1.95 o 
  -7  10   6       28.20       27.85      2.99 o 
  -6  10   6        0.68        1.50      1.50 o 
  -5  10   6        3.44        4.28      1.04 o 
  -4  10   6        5.03        6.45      0.95 o 
  -3  10   6       49.49       50.51      1.79 o 
  -2  10   6       15.26        9.58      0.88 o 
  -1  10   6       84.14       81.44      2.28 o 
   0  10   6        7.50        8.09      0.86 o 
   1  10   6        0.18        0.70      0.63 o 
   2  10   6        4.21        3.14      0.86 o 
   3  10   6      113.98      113.02      2.87 o 
   4  10   6       24.18       22.98      1.43 o 
   5  10   6        4.33        2.25      1.35 o 
   6  10   6        0.50        0.62      1.12 o 
   7  10   6       20.40       19.15      1.87 o 
   8  10   6        0.67        2.70      2.40 o 
   9  10   6        2.02        1.35      2.40 o 
  -9  11   6        4.89        2.99      2.25 o 
  -8  11   6       13.34       13.63      2.55 o 
  -7  11   6        4.85        4.49      2.10 o 
  -6  11   6        1.37       -0.75      1.50 o 
  -5  11   6        8.31       12.90      1.50 o 
  -4  11   6       27.17       27.77      1.46 o 
  -3  11   6       27.59       25.36      1.35 o 
  -2  11   6      110.74      107.22      3.28 o 
  -1  11   6        0.24        1.33      1.09 o 
   0  11   6        8.06        8.04      1.05 o 
   1  11   6       58.54       71.96      2.27 o 
   2  11   6       14.70       17.02      2.35 o 
   3  11   6        8.02        7.95      1.45 o 
   4  11   6       19.91       17.84      1.55 o 
   5  11   6       10.72       11.95      1.65 o 
   6  11   6        0.03        0.79      0.93 o 
   7  11   6        5.37        6.01      1.77 o 
   8  11   6       36.23       37.63      2.59 o 
  -8  12   6        3.55        7.19      2.25 o 
  -7  12   6        0.60        3.14      2.10 o 
  -6  12   6        4.22        6.74      2.10 o 
  -5  12   6        0.05        0.68      1.50 o 
  -4  12   6       13.67        9.85      1.15 o 
  -3  12   6        3.90        6.49      2.10 o 
  -2  12   6        0.07        0.45      0.95 o 
  -1  12   6        0.01       -0.90      0.90 o 
   0  12   6       10.18       12.25      1.50 o 
   1  12   6       42.44       43.62      5.02 o 
   2  12   6       73.70       80.96      4.79 o 
   3  12   6       19.40       19.57      1.60 o 
   4  12   6        0.08       -0.86      0.86 o 
   5  12   6       13.77       14.38      1.40 o 
   6  12   6        1.86        1.36      1.09 o 
   7  12   6        0.28       -0.05      0.98 o 
  -6  13   6        0.18        0.15      1.80 o 
  -5  13   6       16.45       23.06      2.85 o 
  -4  13   6       14.11       12.88      1.64 o 
  -3  13   6       12.21       10.58      1.53 o 
  -2  13   6       15.95       12.25      2.25 o 
  -1  13   6        6.69        8.45      1.43 o 
   0  13   6       17.42       20.54      3.07 o 
   1  13   6        0.90        1.27      1.16 o 
   2  13   6       36.39       31.69      2.32 o 
   3  13   6        0.29        1.05      1.06 o 
   4  13   6        1.33       -0.42      0.90 o 
   5  13   6        1.12        3.03      1.17 o 
   6  13   6        7.51        8.96      1.73 o 
  -4  14   6        3.04        4.64      2.10 o 
  -3  14   6        0.56        0.96      1.21 o 
  -2  14   6        5.00        4.42      1.38 o 
  -1  14   6        0.18       -1.06      1.06 o 
   0  14   6        0.02        0.30      1.15 o 
   1  14   6        0.55       -0.15      1.16 o 
   2  14   6        0.25        0.53      1.57 o 
   3  14   6        7.66        9.49      1.87 o 
   4  14   6        1.74        1.11      1.32 o 
  -1  15   6        7.06        9.70      2.02 o 
   0  15   6        0.95        1.50      1.38 o 
 -11   0   7        2.01        0.45      1.65 o 
  -9   0   7       15.73       19.17      2.40 o 
  -7   0   7       82.84       73.86      3.14 o 
  -5   0   7     1383.19     1368.05     18.91 o 
  -3   0   7      386.93      384.81      4.81 o 
  -1   0   7      660.28      682.99      8.79 o 
   1   0   7       10.25       17.16      1.53 o 
   3   0   7       28.14       28.69      1.13 o 
   5   0   7      222.59      229.21      5.55 o 
   7   0   7      278.09      281.01      6.45 o 
   9   0   7      142.33      150.04      6.74 o 
  11   0   7      177.65      187.02      7.94 o 
 -12   1   7        0.47        0.38      1.21 o 
 -11   1   7        1.98       -0.61      1.04 o 
 -10   1   7        0.44        0.22      0.95 o 
  -9   1   7       84.57       76.15      2.46 o 
  -8   1   7       15.95       20.00      1.17 o 
  -7   1   7      346.45      330.66      5.00 o 
  -6   1   7       37.20       35.73      1.37 o 
  -5   1   7       31.68       28.60      1.11 o 
  -4   1   7      180.83      165.71      1.82 o 
  -3   1   7      159.04      155.80      1.60 o 
  -2   1   7      224.43      238.54      2.53 o 
  -1   1   7      472.48      438.14      4.20 o 
   0   1   7        9.59        8.72      0.31 o 
   1   1   7       22.44       13.53      0.61 o 
   2   1   7       13.94       15.74      0.64 o 
   3   1   7      303.03      295.26      3.32 o 
   4   1   7        3.57        6.02      0.54 o 
   5   1   7      749.43      749.82      7.50 o 
   6   1   7        0.60        2.00      0.55 o 
   7   1   7        1.77        0.63      0.55 o 
   8   1   7       12.73       12.33      1.08 o 
   9   1   7      266.10      281.15      6.77 o 
  10   1   7        0.08       -0.64      1.26 o 
  11   1   7        4.25        1.80      1.48 o 
 -12   2   7        0.01       -1.50      1.50 o 
 -11   2   7       13.28       14.39      2.55 o 
 -10   2   7       63.52       53.19      2.58 o 
  -9   2   7       20.34       22.53      1.50 o 
  -8   2   7        0.77       -0.68      0.68 o 
  -7   2   7      144.73      142.35      2.82 o 
  -6   2   7       55.72       45.51      1.50 o 
  -5   2   7      594.26      587.41      6.35 o 
  -4   2   7      429.91      427.74      4.14 o 
  -3   2   7      453.79      451.09      4.37 o 
  -2   2   7      197.49      202.15      2.34 o 
  -1   2   7        9.37        8.55      0.48 o 
   0   2   7       15.19        7.45      0.47 o 
   1   2   7      651.93      666.54      6.39 o 
   2   2   7      131.86      145.03      1.97 o 
   3   2   7        8.19        8.01      0.43 o 
   4   2   7      797.59      771.90      6.63 o 
   5   2   7      383.95      397.09      4.45 o 
   6   2   7      652.60      638.82      7.39 o 
   7   2   7        0.88        0.65      0.78 o 
   8   2   7       16.47       18.46      1.79 o 
   9   2   7       30.59       40.80      2.99 o 
  10   2   7       13.19       17.60      1.96 o 
  11   2   7       22.73       23.66      3.44 o 
 -12   3   7        4.46        6.14      2.40 o 
 -11   3   7       44.97       46.57      3.74 o 
 -10   3   7       78.39       88.54      3.26 o 
  -9   3   7       98.95       98.09      3.28 o 
  -8   3   7       58.52       59.77      2.10 o 
  -7   3   7       50.93       53.87      1.71 o 
  -6   3   7       22.41       21.91      1.47 o 
  -5   3   7      194.72      196.37      2.50 o 
  -4   3   7       94.49       95.35      1.45 o 
  -3   3   7     1707.94     1683.01     14.14 o 
  -2   3   7       15.39       17.20      0.70 o 
  -1   3   7      196.81      188.90      2.35 o 
   0   3   7      471.08      504.21      4.27 o 
   1   3   7      113.44      112.68      1.26 o 
   2   3   7        1.14        0.72      0.35 o 
   3   3   7       98.12      100.72      1.49 o 
   4   3   7       88.77       93.51      1.50 o 
   5   3   7       52.58       49.83      1.22 o 
   6   3   7       22.52       25.14      1.33 o 
   7   3   7       83.57       79.60      2.50 o 
   8   3   7        1.67        0.76      1.11 o 
   9   3   7       88.32       85.80      5.24 o 
  10   3   7       65.89       66.78      4.79 o 
  11   3   7        7.62        7.49      2.70 o 
 -12   4   7       13.02       15.87      2.85 o 
 -11   4   7        0.17        0.45      1.80 o 
 -10   4   7        6.82        7.94      2.25 o 
  -9   4   7       66.27       61.12      2.66 o 
  -8   4   7       96.09       91.39      3.05 o 
  -7   4   7       78.15       79.94      1.63 o 
  -6   4   7      110.57      103.66      1.67 o 
  -5   4   7      556.40      537.31      5.31 o 
  -4   4   7      297.20      315.50      2.83 o 
  -3   4   7       88.89       95.25      1.26 o 
  -2   4   7      213.51      228.89      2.24 o 
  -1   4   7        0.46        2.10      0.27 o 
   0   4   7        0.06        0.68      0.23 o 
   1   4   7       19.38       22.46      0.63 o 
   2   4   7      123.81      126.27      1.75 o 
   3   4   7      121.77      125.41      1.75 o 
   4   4   7      424.39      441.75      4.50 o 
   5   4   7      157.04      139.43      2.11 o 
   6   4   7      101.91      108.52      2.92 o 
   7   4   7      156.70      157.07      4.48 o 
   8   4   7       46.31       53.16      4.19 o 
   9   4   7       28.55       29.80      3.29 o 
  10   4   7        5.69        3.74      2.25 o 
  11   4   7       12.04       11.53      2.85 o 
 -12   5   7        0.02        0.90      1.95 o 
 -11   5   7        0.76        0.60      2.10 o 
 -10   5   7       29.23       28.90      3.14 o 
  -9   5   7        1.04        2.25      1.65 o 
  -8   5   7       72.33       67.68      4.04 o 
  -7   5   7        3.69        4.60      1.04 o 
  -6   5   7       31.98       36.92      1.15 o 
  -5   5   7      580.92      565.89      5.60 o 
  -4   5   7      182.56      179.12      1.88 o 
  -3   5   7       42.99       40.90      0.77 o 
  -2   5   7        0.13       -0.28      0.28 o 
  -1   5   7      103.24       96.51      1.49 o 
   0   5   7      482.49      466.03      3.85 o 
   1   5   7      190.41      197.26      2.07 o 
   2   5   7       21.37       19.24      0.68 o 
   3   5   7      140.72      148.54      2.16 o 
   4   5   7       66.25       53.94      1.23 o 
   5   5   7      236.00      254.63      3.95 o 
   6   5   7      212.88      211.28      7.94 o 
   7   5   7       25.99       21.56      2.85 o 
   8   5   7        1.14        3.29      1.95 o 
   9   5   7        3.80        3.74      2.25 o 
  10   5   7        9.80       11.53      2.85 o 
  11   5   7       15.22       17.07      3.29 o 
 -11   6   7        6.47        8.98      2.55 o 
 -10   6   7        1.62        1.65      1.80 o 
  -9   6   7       17.03       11.83      2.25 o 
  -8   6   7       41.42       40.73      3.44 o 
  -7   6   7      105.03       98.98      4.79 o 
  -6   6   7       44.43       39.68      3.14 o 
  -5   6   7       22.28       21.78      1.02 o 
  -4   6   7      141.99      148.49      1.71 o 
  -3   6   7        4.22        4.84      0.43 o 
  -2   6   7        3.58        4.16      0.37 o 
  -1   6   7       33.94       32.63      0.78 o 
   0   6   7       65.13       73.73      1.10 o 
   1   6   7       61.65       62.70      1.06 o 
   2   6   7       19.06       17.17      0.69 o 
   3   6   7       26.21       28.65      0.94 o 
   4   6   7       14.11       12.91      0.74 o 
   5   6   7       39.49       38.78      3.44 o 
   6   6   7       39.01       31.89      3.29 o 
   7   6   7       77.40       63.94      4.49 o 
   8   6   7        0.80       -0.15      1.65 o 
   9   6   7       11.53       11.08      2.85 o 
  10   6   7       31.37       24.86      3.59 o 
 -11   7   7        0.49       -1.05      1.80 o 
 -10   7   7       30.95       34.89      3.44 o 
  -9   7   7        0.91       -1.05      1.50 o 
  -8   7   7        1.36        2.70      1.80 o 
  -7   7   7       28.24       30.85      2.85 o 
  -6   7   7       31.46       25.31      2.55 o 
  -5   7   7        0.65       -0.83      0.83 o 
  -4   7   7        1.07        0.04      0.40 o 
  -3   7   7       42.31       39.54      1.03 o 
  -2   7   7       45.45       42.83      0.89 o 
  -1   7   7       70.74       76.44      1.09 o 
   0   7   7        1.35        0.03      0.36 o 
   1   7   7        2.67        2.57      0.41 o 
   2   7   7      533.29      529.14      6.31 o 
   3   7   7        0.07        0.27      0.48 o 
   4   7   7        4.16        4.52      0.86 o 
   5   7   7        6.23        5.39      1.95 o 
   6   7   7       90.23       89.84      5.24 o 
   7   7   7        6.26        5.99      2.25 o 
   8   7   7       72.71       73.67      5.09 o 
   9   7   7        0.00       -0.75      1.80 o 
  10   7   7        4.92        5.54      2.55 o 
 -10   8   7        2.59        3.29      1.95 o 
  -9   8   7       13.08       15.57      2.55 o 
  -8   8   7       26.83       29.35      2.99 o 
  -7   8   7       42.39       38.78      3.29 o 
  -6   8   7       31.39       31.30      2.85 o 
  -5   8   7       71.48       66.48      3.74 o 
  -4   8   7       17.80       21.23      1.12 o 
  -3   8   7       16.14       14.94      0.79 o 
  -2   8   7        6.39        8.32      0.51 o 
  -1   8   7       94.21       93.29      1.36 o 
   0   8   7      139.98      132.77      1.60 o 
   1   8   7       70.69       61.07      1.38 o 
   2   8   7        1.25        0.49      0.57 o 
   3   8   7       13.14       14.15      1.43 o 
   4   8   7       12.19       11.86      2.62 o 
   5   8   7       76.13       74.47      2.98 o 
   6   8   7        9.59        9.58      2.55 o 
   7   8   7        1.47        2.70      2.10 o 
   8   8   7       17.29       14.97      2.99 o 
   9   8   7        1.98        3.74      2.40 o 
 -10   9   7       20.92       22.16      3.29 o 
  -9   9   7        3.46        4.64      2.10 o 
  -8   9   7        2.25        3.14      1.80 o 
  -7   9   7       11.54       13.18      2.25 o 
  -6   9   7       38.21       35.19      3.14 o 
  -5   9   7       26.14       23.06      2.55 o 
  -4   9   7        0.21       -0.59      0.63 o 
  -3   9   7        0.09        0.25      1.08 o 
  -2   9   7       32.36       26.95      0.99 o 
  -1   9   7        2.64        1.53      0.53 o 
   0   9   7      180.11      179.28      2.58 o 
   1   9   7       67.64       58.51      1.75 o 
   2   9   7       77.32       92.01      2.72 o 
   3   9   7       18.63       18.33      1.68 o 
   4   9   7        3.47        2.16      1.12 o 
   5   9   7       13.20       13.52      1.62 o 
   6   9   7       23.34       33.09      3.59 o 
   7   9   7        0.00        0.15      1.95 o 
   8   9   7       10.27        6.44      2.55 o 
   9   9   7       18.26       17.22      3.29 o 
  -9  10   7       12.18        5.69      2.40 o 
  -8  10   7       22.12       22.01      2.85 o 
  -7  10   7       10.00       14.82      2.40 o 
  -6  10   7       32.00       34.59      3.14 o 
  -5  10   7        0.20        0.75      1.50 o 
  -4  10   7       13.08       11.81      1.08 o 
  -3  10   7        2.13        1.82      0.95 o 
  -2  10   7       11.76       12.23      1.04 o 
  -1  10   7        3.17        3.02      0.59 o 
   0  10   7        0.02       -0.73      0.73 o 
   1  10   7       44.65       49.97      1.76 o 
   2  10   7      235.11      229.97      4.91 o 
   3  10   7        3.11        1.97      0.91 o 
   4  10   7       56.07       57.33      2.84 o 
   5  10   7        8.30        5.69      1.50 o 
   6  10   7        1.40        2.48      1.26 o 
   7  10   7       11.48       12.88      2.85 o 
   8  10   7        9.09        7.04      2.85 o 
  -8  11   7        0.20        2.40      1.95 o 
  -7  11   7       13.58       15.72      2.55 o 
  -6  11   7        7.38        8.68      2.10 o 
  -5  11   7       61.75       65.59      4.04 o 
  -4  11   7        6.24        7.15      1.27 o 
  -3  11   7        0.31        0.44      0.80 o 
  -2  11   7       45.90       48.03      2.92 o 
  -1  11   7        9.34        6.93      1.50 o 
   0  11   7        8.44       10.47      1.32 o 
   1  11   7       13.62       17.40      1.29 o 
   2  11   7       34.65       32.62      3.00 o 
   3  11   7       81.39       84.53      2.64 o 
   4  11   7       16.00       16.85      1.40 o 
   5  11   7        2.53        2.52      0.98 o 
   6  11   7        8.55        9.99      1.30 o 
   7  11   7        5.15        3.74      1.51 o 
  -7  12   7        0.15       -0.30      1.65 o 
  -6  12   7        3.84        4.94      2.10 o 
  -5  12   7       18.75       21.41      2.55 o 
  -4  12   7       16.67       16.19      1.69 o 
  -3  12   7       11.11       16.30      1.64 o 
  -2  12   7        1.73        3.41      1.11 o 
  -1  12   7       22.27       27.46      1.96 o 
   0  12   7       12.82       10.86      1.48 o 
   1  12   7       11.29       12.32      1.48 o 
   2  12   7        7.37        8.59      1.43 o 
   3  12   7        6.59        9.42      1.24 o 
   4  12   7       34.48       34.55      1.92 o 
   5  12   7        1.27        3.23      1.07 o 
   6  12   7       25.29       28.87      1.86 o 
  -4  13   7        1.29        1.20      1.80 o 
  -3  13   7        1.34        1.27      1.15 o 
  -2  13   7        0.52       -0.95      0.95 o 
  -1  13   7        4.41        6.36      1.32 o 
   0  13   7       14.09       15.14      2.70 o 
   1  13   7       30.04       27.21      2.06 o 
   2  13   7        0.67        1.25      1.21 o 
   3  13   7        4.53        6.45      1.50 o 
   4  13   7        5.50        3.62      1.17 o 
   5  13   7       14.41       18.55      2.09 o 
  -3  14   7        7.20       10.80      1.64 o 
  -2  14   7        0.86        0.45      1.27 o 
  -1  14   7        2.57        1.57      1.27 o 
   0  14   7        0.04       -0.04      1.08 o 
   1  14   7        3.52        4.14      1.50 o 
   2  14   7        0.02       -0.97      1.21 o 
 -12   0   8       16.55       17.67      2.85 o 
 -10   0   8      126.33      125.48      5.69 o 
  -8   0   8      128.31      132.04      4.13 o 
  -6   0   8       86.08       81.39      2.98 o 
  -4   0   8     1314.19     1262.01     29.05 o 
  -2   0   8      503.06      479.67      7.54 o 
   0   0   8      761.38      708.23     10.61 o 
   2   0   8      442.54      422.65      8.12 o 
   4   0   8      180.93      175.80      3.63 o 
   6   0   8     1967.46     1988.12     47.77 o 
   8   0   8        4.84       10.33      2.40 o 
  10   0   8       47.39       35.94      3.59 o 
 -12   1   8       11.17       18.83      3.07 o 
 -11   1   8       21.05       21.39      1.91 o 
 -10   1   8       46.68       44.35      4.42 o 
  -9   1   8        5.81        5.59      1.08 o 
  -8   1   8        8.40       10.07      1.01 o 
  -7   1   8        0.49       -0.60      0.60 o 
  -6   1   8      150.92      140.33      2.84 o 
  -5   1   8      448.45      430.80      6.02 o 
  -4   1   8      121.20       97.40      2.19 o 
  -3   1   8      292.04      287.41      3.91 o 
  -2   1   8        0.18       -0.06      0.34 o 
  -1   1   8       68.28       75.35      1.71 o 
   0   1   8      168.96      159.45      2.53 o 
   1   1   8      477.16      473.94      6.30 o 
   2   1   8      104.21       95.10      1.87 o 
   3   1   8        5.00        6.12      0.61 o 
   4   1   8     1092.21     1035.80     10.08 o 
   5   1   8      418.35      393.67      5.13 o 
   6   1   8      139.74      138.17      3.06 o 
   7   1   8       10.78       10.69      1.25 o 
   8   1   8       23.91       23.25      1.61 o 
   9   1   8        5.41        4.87      1.48 o 
  10   1   8        0.69       -0.21      1.50 o 
  11   1   8        0.00        1.11      2.32 o 
 -12   2   8       30.00       25.31      2.99 o 
 -11   2   8        1.04        2.15      1.21 o 
 -10   2   8        9.56       10.07      1.48 o 
  -9   2   8       28.32       25.47      1.79 o 
  -8   2   8      163.17      158.08      3.67 o 
  -7   2   8       31.69       33.78      1.78 o 
  -6   2   8        5.42        4.09      0.76 o 
  -5   2   8      239.61      245.48      3.97 o 
  -4   2   8      282.08      267.56      4.85 o 
  -3   2   8       40.63       32.80      1.20 o 
  -2   2   8        9.05        6.52      0.61 o 
  -1   2   8        4.44        6.34      0.54 o 
   0   2   8      527.26      482.49      5.77 o 
   1   2   8      146.38      136.47      2.70 o 
   2   2   8      603.74      573.27      6.61 o 
   3   2   8       73.92       76.14      1.67 o 
   4   2   8      229.45      221.73      3.01 o 
   5   2   8      194.72      202.22      2.91 o 
   6   2   8       29.05       33.96      1.17 o 
   7   2   8       20.82       20.35      1.46 o 
   8   2   8        5.78        6.74      1.48 o 
   9   2   8        1.33        4.79      1.47 o 
  10   2   8       29.73       34.14      3.59 o 
  11   2   8        4.30        1.05      2.10 o 
 -12   3   8       46.26       49.71      4.34 o 
 -11   3   8       27.04       21.86      2.99 o 
 -10   3   8       38.72       39.42      2.47 o 
  -9   3   8       25.45       23.10      1.79 o 
  -8   3   8       13.08       12.20      1.43 o 
  -7   3   8        8.28        7.72      1.05 o 
  -6   3   8       23.88       19.96      1.15 o 
  -5   3   8      924.70      897.60     11.12 o 
  -4   3   8       18.39       16.20      1.60 o 
  -3   3   8      421.15      412.14      5.18 o 
  -2   3   8      142.92      139.39      2.36 o 
  -1   3   8        4.96        5.71      0.61 o 
   0   3   8       11.39       11.40      0.71 o 
   1   3   8      321.65      305.53      3.44 o 
   2   3   8      136.13      128.00      2.25 o 
   3   3   8       16.03       16.03      0.67 o 
   4   3   8        8.69        7.67      0.53 o 
   5   3   8      453.52      436.97      4.89 o 
   6   3   8       15.10       14.81      1.29 o 
   7   3   8       24.67       24.51      2.00 o 
   8   3   8       20.10       18.60      1.94 o 
   9   3   8        2.80        1.50      1.95 o 
  10   3   8        1.69        2.85      2.25 o 
 -11   4   8       16.76       11.53      2.40 o 
 -10   4   8      101.37       92.99      5.09 o 
  -9   4   8       11.38       11.95      1.51 o 
  -8   4   8        0.55        0.60      0.95 o 
  -7   4   8       30.84       33.59      2.32 o 
  -6   4   8      148.34      141.20      2.85 o 
  -5   4   8        3.13        1.33      0.73 o 
  -4   4   8      397.27      394.34      5.60 o 
  -3   4   8       12.66        9.73      0.76 o 
  -2   4   8        5.34        6.39      0.73 o 
  -1   4   8       71.11       65.88      1.55 o 
   0   4   8       58.78       52.23      1.07 o 
   1   4   8      146.31      135.75      1.83 o 
   2   4   8      363.85      360.28      4.06 o 
   3   4   8       33.35       24.36      0.86 o 
   4   4   8      290.78      296.56      3.59 o 
   5   4   8       19.01       21.50      0.89 o 
   6   4   8       14.03       16.42      1.31 o 
   7   4   8        0.97       -0.43      1.11 o 
   8   4   8       32.63       35.19      3.74 o 
   9   4   8        0.56        1.50      2.10 o 
  10   4   8        3.28        2.40      2.25 o 
 -11   5   8       29.21       24.86      3.29 o 
 -10   5   8        0.55        1.80      1.80 o 
  -9   5   8        2.66        5.69      1.95 o 
  -8   5   8       23.35       24.75      1.79 o 
  -7   5   8        0.64       -0.07      0.95 o 
  -6   5   8       77.14       82.41      3.14 o 
  -5   5   8        2.37        1.44      0.45 o 
  -4   5   8       45.69       38.93      1.11 o 
  -3   5   8      289.20      273.28      3.17 o 
  -2   5   8      349.22      334.61      3.73 o 
  -1   5   8       59.50       61.28      1.22 o 
   0   5   8       27.87       26.24      0.96 o 
   1   5   8      206.69      203.29      2.49 o 
   2   5   8      312.13      290.06      3.48 o 
   3   5   8       80.95       90.49      1.78 o 
   4   5   8       62.56       54.48      1.29 o 
   5   5   8       22.76       19.76      1.28 o 
   6   5   8       38.48       40.53      2.45 o 
   7   5   8       33.29       38.48      3.74 o 
   8   5   8       27.37       26.50      3.44 o 
   9   5   8        1.10        1.05      2.10 o 
  10   5   8        6.32        7.64      2.70 o 
 -11   6   8        0.31       -0.15      1.95 o 
 -10   6   8        0.06        1.35      1.80 o 
  -9   6   8        0.69       -0.30      1.65 o 
  -8   6   8        1.33        0.30      1.65 o 
  -7   6   8       32.78       34.74      2.99 o 
  -6   6   8      101.22       94.86      6.51 o 
  -5   6   8       49.89       48.49      1.52 o 
  -4   6   8        0.18        0.48      0.42 o 
  -3   6   8      203.73      201.02      2.36 o 
  -2   6   8       29.40       31.17      0.96 o 
  -1   6   8      731.28      702.70      6.87 o 
   0   6   8      100.80       96.55      1.46 o 
   1   6   8       45.34       49.34      1.03 o 
   2   6   8        0.00        0.71      0.45 o 
   3   6   8       26.75       23.47      1.22 o 
   4   6   8       22.45       22.85      1.15 o 
   5   6   8       61.97       52.56      4.19 o 
   6   6   8        0.10       -0.45      1.65 o 
   7   6   8        4.52        2.10      2.10 o 
   8   6   8        0.28        0.90      1.95 o 
   9   6   8       24.29       19.47      3.29 o 
  10   6   8        2.26        0.75      2.40 o 
 -10   7   8       10.41        8.39      2.25 o 
  -9   7   8        3.84        0.90      1.80 o 
  -8   7   8       19.28       17.82      2.40 o 
  -7   7   8       31.41       25.90      2.70 o 
  -6   7   8        2.10        3.74      1.65 o 
  -5   7   8        0.03       -0.52      0.90 o 
  -4   7   8        1.75        1.44      0.68 o 
  -3   7   8       48.53       47.00      1.21 o 
  -2   7   8        9.05        7.39      0.61 o 
  -1   7   8       80.92       84.22      1.48 o 
   0   7   8        9.53        8.01      0.59 o 
   1   7   8      140.24      135.69      2.01 o 
   2   7   8       79.90       77.95      1.80 o 
   3   7   8      119.52      125.09      2.55 o 
   4   7   8      166.03      153.63      6.74 o 
   5   7   8        8.95       15.57      2.55 o 
   6   7   8        1.36        0.60      1.80 o 
   7   7   8        9.90       12.73      2.85 o 
   8   7   8        0.75        1.20      2.10 o 
   9   7   8        1.54        1.50      2.40 o 
 -10   8   8        0.06        2.10      1.95 o 
  -9   8   8       31.85       34.29      3.44 o 
  -8   8   8        0.63       -0.60      1.80 o 
  -7   8   8        5.26        8.39      2.10 o 
  -6   8   8       50.80       39.53      3.29 o 
  -5   8   8       25.58       20.36      2.40 o 
  -4   8   8        1.48        1.01      0.90 o 
  -3   8   8       85.03       90.47      1.63 o 
  -2   8   8       10.49       10.62      0.71 o 
  -1   8   8      300.42      301.30      3.36 o 
   0   8   8       73.91       74.66      1.59 o 
   1   8   8        2.08        2.57      0.64 o 
   2   8   8       11.09       12.85      1.20 o 
   3   8   8       46.75       40.55      1.93 o 
   4   8   8       81.26       81.63      3.16 o 
   5   8   8       58.37       48.96      4.19 o 
   6   8   8        3.78        2.99      2.10 o 
   7   8   8       17.48       11.83      2.85 o 
   8   8   8        2.32        1.05      2.10 o 
   9   8   8       31.13       36.99      4.19 o 
  -9   9   8        0.31        2.40      2.10 o 
  -8   9   8       11.06       10.93      2.40 o 
  -7   9   8        5.00        6.44      2.10 o 
  -6   9   8        0.46        1.65      1.65 o 
  -5   9   8       36.07       40.88      3.14 o 
  -4   9   8       19.71       17.01      1.47 o 
  -3   9   8      108.80      109.96      2.59 o 
  -2   9   8       26.77       28.93      1.04 o 
  -1   9   8       14.32       16.31      0.84 o 
   0   9   8       14.48       13.43      0.84 o 
   1   9   8        1.68        1.87      0.92 o 
   2   9   8        0.07       -0.01      0.92 o 
   3   9   8        0.85        0.09      1.00 o 
   4   9   8        8.49        8.06      1.40 o 
   5   9   8        3.58        0.45      1.80 o 
   6   9   8        3.48        0.60      1.95 o 
   7   9   8        5.31        1.65      2.10 o 
   8   9   8       24.52       27.55      3.89 o 
  -8  10   8        0.34       -1.20      1.65 o 
  -7  10   8       15.72       14.67      2.55 o 
  -6  10   8        2.92        0.90      1.80 o 
  -5  10   8        0.00       -0.75      1.50 o 
  -4  10   8        1.01        1.10      1.00 o 
  -3  10   8        6.98        6.38      0.91 o 
  -2  10   8        0.79        1.35      0.72 o 
  -1  10   8       26.02       24.26      1.10 o 
   0  10   8        2.65        3.66      0.91 o 
   1  10   8        0.83        0.46      0.79 o 
   2  10   8        1.98        2.70      0.89 o 
   3  10   8       42.41       40.28      5.09 o 
   4  10   8       40.94       46.29      2.66 o 
   5  10   8        7.78        5.33      1.44 o 
   6  10   8        3.56        0.60      2.25 o 
   7  10   8        0.01        0.15      1.95 o 
  -7  11   8       15.31       15.57      2.70 o 
  -6  11   8       19.47       14.08      2.55 o 
  -5  11   8       43.10       41.33      3.44 o 
  -4  11   8       11.45       12.15      1.48 o 
  -3  11   8       17.39       23.08      1.41 o 
  -2  11   8        0.16       -0.04      0.90 o 
  -1  11   8        0.33        0.80      1.57 o 
   0  11   8        0.10       -0.97      0.97 o 
   1  11   8        4.39        5.84      1.62 o 
   2  11   8        2.96        1.33      0.97 o 
   3  11   8        4.15        5.25      1.14 o 
   4  11   8        3.21        3.74      1.07 o 
   5  11   8       18.09       13.58      1.81 o 
   6  11   8        0.64       -0.24      1.16 o 
  -6  12   8        7.03        5.39      2.25 o 
  -5  12   8        0.14        2.40      1.80 o 
  -4  12   8       13.55       15.72      2.40 o 
  -3  12   8        0.07       -1.35      1.35 o 
  -2  12   8        3.34        3.48      1.21 o 
  -1  12   8        8.16        7.81      1.38 o 
   0  12   8       19.95       21.76      1.80 o 
   1  12   8       35.68       38.65      3.74 o 
   2  12   8        0.13        0.13      1.08 o 
   3  12   8       13.05       10.47      1.76 o 
   4  12   8       10.44       10.55      1.40 o 
   5  12   8        0.06       -0.47      0.96 o 
  -3  13   8        2.47        4.64      1.95 o 
  -2  13   8       10.83       11.83      1.64 o 
  -1  13   8        4.63        6.98      1.57 o 
   0  13   8        2.68        3.22      1.27 o 
   1  13   8       44.66       49.09      4.72 o 
   2  13   8        1.15        1.97      1.21 o 
   3  13   8        0.01        0.85      1.21 o 
 -11   0   9        2.44        3.74      1.95 o 
  -9   0   9       52.99       54.06      3.74 o 
  -7   0   9       10.42       10.55      1.47 o 
  -5   0   9      146.21      151.01      6.36 o 
  -3   0   9     1609.43     1543.76     36.31 o 
  -1   0   9      169.44      143.53      4.34 o 
   1   0   9      209.32      200.73      4.82 o 
   3   0   9       29.05       31.75      1.54 o 
   5   0   9      186.31      171.61      3.81 o 
   7   0   9       98.98      105.27      5.69 o 
   9   0   9       10.58       10.63      2.55 o 
 -11   1   9       72.94       84.83      3.55 o 
 -10   1   9        2.92        1.09      1.20 o 
  -9   1   9        8.81        7.82      2.62 o 
  -8   1   9       41.45       42.99      2.38 o 
  -7   1   9       82.40       85.88      2.33 o 
  -6   1   9       13.27       12.16      1.02 o 
  -5   1   9       11.52        9.86      0.94 o 
  -4   1   9       24.76       25.03      1.28 o 
  -3   1   9      383.09      364.19      5.37 o 
  -2   1   9      492.85      471.02      6.46 o 
  -1   1   9      471.17      442.78      6.14 o 
   0   1   9       41.25       43.64      1.48 o 
   1   1   9      118.52      107.91      2.34 o 
   2   1   9        1.06        1.06      0.54 o 
   3   1   9       20.13       19.85      0.91 o 
   4   1   9      412.83      420.21      4.91 o 
   5   1   9        1.41        0.32      0.59 o 
   6   1   9        3.21        2.92      1.00 o 
   7   1   9       30.57       31.09      2.33 o 
   8   1   9       13.26       11.49      2.62 o 
   9   1   9       28.08       26.04      2.38 o 
  10   1   9        5.31        4.19      1.69 o 
 -11   2   9       23.48       22.91      2.06 o 
 -10   2   9        9.41       11.97      1.58 o 
  -9   2   9       36.49       39.95      2.38 o 
  -8   2   9        1.46        2.07      1.15 o 
  -7   2   9       69.39       65.40      2.39 o 
  -6   2   9       16.45       15.06      1.64 o 
  -5   2   9      273.43      271.87      4.41 o 
  -4   2   9      200.17      205.82      3.64 o 
  -3   2   9      444.80      413.97      5.88 o 
  -2   2   9      242.14      248.66      4.01 o 
  -1   2   9       19.14       15.93      1.28 o 
   0   2   9        0.22       -0.32      1.06 o 
   1   2   9       35.41       27.92      1.25 o 
   2   2   9       17.46       14.19      1.19 o 
   3   2   9       79.59       73.24      1.63 o 
   4   2   9       23.89       25.60      1.16 o 
   5   2   9       75.69       84.11      3.61 o 
   6   2   9       28.06       34.22      1.90 o 
   7   2   9       81.51       74.17      3.39 o 
   8   2   9        1.05        0.82      1.32 o 
   9   2   9       43.60       44.93      4.57 o 
  10   2   9        1.28        3.89      2.55 o 
 -11   3   9       12.18       12.88      2.55 o 
 -10   3   9       22.44       24.87      2.40 o 
  -9   3   9       23.48       22.18      1.90 o 
  -8   3   9       81.68       87.94      3.23 o 
  -7   3   9       57.99       56.27      2.54 o 
  -6   3   9       45.83       45.48      2.04 o 
  -5   3   9      171.31      162.16      3.16 o 
  -4   3   9      210.43      209.74      3.68 o 
  -3   3   9        3.25        2.37      0.80 o 
  -2   3   9      456.73      444.73      6.20 o 
  -1   3   9      117.85       99.26      2.22 o 
   0   3   9       24.72       27.82      1.46 o 
   1   3   9      144.53      136.38      2.44 o 
   2   3   9       11.77        7.86      0.74 o 
   3   3   9        4.36        3.65      0.61 o 
   4   3   9        0.12       -0.58      0.58 o 
   5   3   9      199.03      203.95      3.68 o 
   6   3   9      129.41      137.76      3.63 o 
   7   3   9       28.10       29.64      2.27 o 
   8   3   9       53.20       65.12      3.28 o 
   9   3   9       28.38       32.34      3.74 o 
  10   3   9        2.80        2.85      2.25 o 
 -11   4   9        0.36        0.00      1.80 o 
 -10   4   9       11.20       13.93      2.55 o 
  -9   4   9        4.86        4.80      1.26 o 
  -8   4   9        2.12        1.44      1.11 o 
  -7   4   9       13.21       16.72      1.58 o 
  -6   4   9        0.34       -0.04      0.90 o 
  -5   4   9       50.81       48.11      2.60 o 
  -4   4   9       49.90       48.85      1.71 o 
  -3   4   9       14.18       15.64      1.06 o 
  -2   4   9        0.35        0.50      0.80 o 
  -1   4   9       17.68       20.20      1.11 o 
   0   4   9       81.09       88.40      1.93 o 
   1   4   9       35.76       25.61      1.12 o 
   2   4   9        0.53        0.11      0.54 o 
   3   4   9      162.06      160.40      2.27 o 
   4   4   9      121.46      122.11      2.10 o 
   5   4   9       50.65       58.63      1.91 o 
   6   4   9       50.31       58.65      2.38 o 
   7   4   9        6.79        8.26      1.80 o 
   8   4   9       20.14       17.67      2.99 o 
   9   4   9        1.04        0.45      2.25 o 
 -10   5   9        4.19        6.44      2.10 o 
  -9   5   9        1.61        3.44      1.80 o 
  -8   5   9       99.31      103.83      3.52 o 
  -7   5   9       74.23       72.55      2.85 o 
  -6   5   9      107.12      106.84      4.04 o 
  -5   5   9      131.98      119.47      4.27 o 
  -4   5   9       50.65       48.97      1.90 o 
  -3   5   9       52.51       56.47      1.81 o 
  -2   5   9       13.11       13.81      1.02 o 
  -1   5   9        3.28        4.44      0.78 o 
   0   5   9        9.87        6.16      0.62 o 
   1   5   9       18.63       16.77      0.74 o 
   2   5   9      112.02      104.54      1.78 o 
   3   5   9        8.21        9.24      0.70 o 
   4   5   9      136.23      131.24      2.77 o 
   5   5   9       48.01       41.14      1.63 o 
   6   5   9        0.48        0.00      1.65 o 
   7   5   9        1.10        1.50      1.95 o 
   8   5   9        4.35        6.59      2.70 o 
   9   5   9        0.04       -1.65      2.25 o 
 -10   6   9        5.90        3.74      2.10 o 
  -9   6   9        0.79        0.15      1.80 o 
  -8   6   9        9.26       10.03      2.10 o 
  -7   6   9       17.82       21.11      2.70 o 
  -6   6   9      292.47      289.40     18.12 o 
  -5   6   9      158.87      149.32      4.07 o 
  -4   6   9       80.22       91.19      1.86 o 
  -3   6   9        3.67        3.58      0.51 o 
  -2   6   9       14.24       13.57      0.70 o 
  -1   6   9      231.35      217.61      2.63 o 
   0   6   9        2.59        1.33      0.50 o 
   1   6   9       92.71       91.81      1.70 o 
   2   6   9       18.57       20.36      1.14 o 
   3   6   9        0.49        0.55      0.81 o 
   4   6   9       67.81       72.01      2.07 o 
   5   6   9       10.87       14.23      2.70 o 
   6   6   9      106.71      106.76      5.99 o 
   7   6   9        0.70        0.90      1.80 o 
   8   6   9        0.87        0.75      2.10 o 
   9   6   9        4.98        1.80      2.55 o 
  -9   7   9        0.26       -0.60      1.65 o 
  -8   7   9       61.78       63.34      4.19 o 
  -7   7   9        5.34        4.94      1.95 o 
  -6   7   9       11.06       10.48      2.10 o 
  -5   7   9        6.28        3.78      1.21 o 
  -4   7   9        1.65        1.66      1.27 o 
  -3   7   9        2.44        3.40      0.70 o 
  -2   7   9       51.54       49.36      1.27 o 
  -1   7   9      101.70       94.15      1.95 o 
   0   7   9       17.04       12.11      0.81 o 
   1   7   9        0.75        0.81      0.59 o 
   2   7   9       56.19       58.96      2.18 o 
   3   7   9        2.65        1.54      0.84 o 
   4   7   9       57.42       69.18      4.64 o 
   5   7   9       98.86      100.62      5.84 o 
   6   7   9        0.21        0.15      2.10 o 
   7   7   9        0.20        0.15      1.95 o 
   8   7   9        3.47        0.45      2.40 o 
  -9   8   9        3.35        2.25      2.10 o 
  -8   8   9        0.53        1.95      1.80 o 
  -7   8   9       29.13       25.46      2.85 o 
  -6   8   9      117.32      123.68      5.69 o 
  -5   8   9        4.97        7.79      1.95 o 
  -4   8   9       45.22       45.40      2.44 o 
  -3   8   9        7.42        8.74      0.90 o 
  -2   8   9        1.36        1.59      0.57 o 
  -1   8   9       43.43       39.46      1.22 o 
   0   8   9       43.07       45.84      1.59 o 
   1   8   9        3.82        4.26      0.87 o 
   2   8   9        3.22        2.52      1.17 o 
   3   8   9       24.99       25.76      3.14 o 
   4   8   9        8.82        9.13      2.40 o 
   5   8   9        7.44        4.34      2.25 o 
   6   8   9        2.54        3.44      2.25 o 
   7   8   9       37.91       47.77      4.64 o 
   8   8   9        1.13        3.14      2.55 o 
  -8   9   9        2.85        5.69      2.10 o 
  -7   9   9        0.23        2.99      1.80 o 
  -6   9   9        0.09        2.85      1.80 o 
  -5   9   9       14.41       13.93      2.40 o 
  -4   9   9       20.24       20.07      2.40 o 
  -3   9   9       41.20       36.66      2.01 o 
  -2   9   9        4.89        6.35      0.74 o 
  -1   9   9        0.08       -0.52      0.58 o 
   0   9   9        0.95        1.00      0.65 o 
   1   9   9       19.81       18.92      1.73 o 
   2   9   9        8.64       13.39      1.62 o 
   3   9   9       33.47       38.65      2.41 o 
   4   9   9        0.61        2.25      2.10 o 
   5   9   9        3.26        8.09      2.55 o 
   6   9   9       10.04       11.08      2.99 o 
   7   9   9        0.44       -1.95      1.95 o 
  -7  10   9        0.92       -1.05      1.65 o 
  -6  10   9        5.96        7.34      2.10 o 
  -5  10   9        2.41        4.79      1.80 o 
  -4  10   9        1.38        2.40      1.65 o 
  -3  10   9        0.28       -0.48      2.02 o 
  -2  10   9       38.92       43.31      1.81 o 
  -1  10   9        2.65        2.89      1.03 o 
   0  10   9        2.00        1.32      1.10 o 
   1  10   9        0.01       -0.12      0.88 o 
   2  10   9        6.48        8.56      1.49 o 
   3  10   9       53.83       58.78      3.05 o 
   4  10   9        0.08       -2.13      2.32 o 
   5  10   9        0.95        0.75      2.25 o 
   6  10   9       12.35       11.53      2.85 o 
  -6  11   9        0.04        0.30      1.80 o 
  -5  11   9        3.83        7.19      2.10 o 
  -4  11   9       10.90       10.93      2.25 o 
  -3  11   9        7.80        8.23      1.43 o 
  -2  11   9       26.81       35.55      2.11 o 
  -1  11   9        8.37        7.68      1.38 o 
   0  11   9        2.12       -0.54      1.00 o 
   1  11   9       28.31       28.81      1.75 o 
   2  11   9        0.05        0.65      0.93 o 
   3  11   9        4.27        5.24      1.14 o 
   4  11   9        0.30        2.36      1.11 o 
   5  11   9        6.86        3.44      2.55 o 
  -5  12   9        1.58        0.90      1.95 o 
  -3  12   9        8.67        7.04      1.95 o 
  -2  12   9        1.25        0.97      1.16 o 
  -1  12   9       16.77       20.91      2.62 o 
   0  12   9        1.05        0.80      1.15 o 
   1  12   9       46.27       49.72      2.64 o 
   2  12   9       42.63       41.77      5.76 o 
   3  12   9        1.80        2.51      1.16 o 
  -1  13   9       12.57       12.48      1.80 o 
   0  13   9        1.93        1.06      1.42 o 
 -10   0  10        0.15        1.35      1.80 o 
  -8   0  10       49.41       59.90      3.89 o 
  -6   0  10      252.93      229.85      7.64 o 
  -4   0  10       38.23       40.31      2.26 o 
  -2   0  10        1.65        0.84      0.90 o 
   0   0  10       58.19       69.01      2.73 o 
   2   0  10      231.62      227.89      5.05 o 
   4   0  10      113.23      116.24      3.70 o 
   6   0  10       73.59       74.72      4.94 o 
   8   0  10        1.87        1.95      1.95 o 
 -10   1  10       42.56       47.44      2.75 o 
  -9   1  10        0.16        2.15      1.21 o 
  -8   1  10        7.03        6.47      1.38 o 
  -7   1  10       18.20       18.73      1.74 o 
  -6   1  10       48.51       46.02      2.03 o 
  -5   1  10        1.66        1.09      0.83 o 
  -4   1  10       86.04       78.29      2.15 o 
  -3   1  10        5.37        4.46      0.80 o 
  -2   1  10        1.36        1.72      0.70 o 
  -1   1  10       59.67       61.81      1.82 o 
   0   1  10      237.19      230.46      3.90 o 
   1   1  10        0.99        1.18      0.65 o 
   2   1  10      179.71      183.65      3.05 o 
   3   1  10        0.35        0.65      0.63 o 
   4   1  10        4.91        3.61      0.83 o 
   5   1  10       26.06       28.19      1.39 o 
   6   1  10       42.89       41.34      2.75 o 
   7   1  10        2.68        2.03      2.02 o 
   8   1  10        0.71        2.55      1.48 o 
   9   1  10       16.85       17.96      2.27 o 
 -10   2  10       27.00       29.12      2.17 o 
  -9   2  10       25.08       27.99      2.11 o 
  -8   2  10       57.10       54.88      2.70 o 
  -7   2  10        0.06       -0.73      0.91 o 
  -6   2  10       22.85       24.71      1.52 o 
  -5   2  10        6.71        9.17      1.12 o 
  -4   2  10        0.62        0.94      0.79 o 
  -3   2  10       56.18       56.20      1.84 o 
  -2   2  10      264.53      258.99      4.26 o 
  -1   2  10       77.40       65.38      1.94 o 
   0   2  10        1.70        1.63      0.69 o 
   1   2  10      156.64      140.70      2.85 o 
   2   2  10      161.69      153.38      2.98 o 
   3   2  10      311.74      313.79      4.38 o 
   4   2  10       64.81       64.46      1.96 o 
   5   2  10        8.40        7.98      1.21 o 
   6   2  10       40.16       38.42      2.59 o 
   7   2  10       20.76       23.68      2.22 o 
   8   2  10       27.70       29.94      2.49 o 
   9   2  10        0.78       -0.10      1.40 o 
 -10   3  10        7.55        5.47      1.95 o 
  -9   3  10        0.10        0.73      1.26 o 
  -8   3  10        2.27        3.53      1.32 o 
  -7   3  10       11.76       12.22      1.47 o 
  -6   3  10       83.30       89.80      2.69 o 
  -5   3  10       29.64       25.84      1.50 o 
  -4   3  10      173.80      173.57      3.75 o 
  -3   3  10        6.50        8.80      1.03 o 
  -2   3  10        7.13        5.57      0.83 o 
  -1   3  10       12.41       10.91      0.96 o 
   0   3  10       28.27       33.24      1.64 o 
   1   3  10       75.43       81.44      1.92 o 
   2   3  10        6.42       11.90      1.00 o 
   3   3  10       84.47      101.35      2.19 o 
   4   3  10      113.54      105.59      2.51 o 
   5   3  10       31.10       26.31      1.61 o 
   6   3  10       66.64       67.25      3.28 o 
   7   3  10       55.96       61.46      3.32 o 
   8   3  10        3.67        4.95      1.62 o 
   9   3  10        4.95        4.79      2.70 o 
 -10   4  10        1.76        0.45      1.80 o 
  -9   4  10       18.26       16.43      1.79 o 
  -8   4  10       22.11       19.60      1.74 o 
  -7   4  10        9.05        9.16      1.48 o 
  -6   4  10       19.06       22.62      2.70 o 
  -5   4  10       99.78       94.82      2.67 o 
  -4   4  10        0.34        0.45      0.83 o 
  -3   4  10        1.80        2.05      0.86 o 
  -2   4  10      292.09      285.63      5.15 o 
  -1   4  10       56.49       56.78      2.01 o 
   0   4  10        4.70        3.45      0.69 o 
   1   4  10      171.65      177.31      3.28 o 
   2   4  10      171.21      157.25      3.08 o 
   3   4  10        0.66        0.74      0.85 o 
   4   4  10        7.25        7.31      1.17 o 
   5   4  10        0.45       -0.32      0.90 o 
   6   4  10        4.28        5.55      1.87 o 
   7   4  10       20.20       22.31      3.44 o 
   8   4  10        1.17        1.35      2.40 o 
   9   4  10        1.82        2.10      2.40 o 
 -10   5  10       11.25       11.08      2.55 o 
  -9   5  10        0.76       -1.05      1.65 o 
  -8   5  10       17.54       18.46      1.79 o 
  -7   5  10       53.63       56.87      3.89 o 
  -6   5  10       16.22       14.47      1.53 o 
  -5   5  10       21.82       21.67      1.80 o 
  -4   5  10       49.76       47.36      3.33 o 
  -3   5  10      155.21      159.22      3.58 o 
  -2   5  10      141.23      143.10      3.32 o 
  -1   5  10       57.31       56.36      2.05 o 
   0   5  10       56.04       57.96      2.00 o 
   1   5  10        8.73        8.26      1.30 o 
   2   5  10        2.40        2.55      0.82 o 
   3   5  10       95.62       92.46      2.61 o 
   4   5  10       63.22       56.86      2.18 o 
   5   5  10        2.70       -0.58      0.92 o 
   6   5  10       26.25       23.96      3.29 o 
   7   5  10       11.40       12.28      2.85 o 
   8   5  10       12.62       20.51      3.59 o 
  -9   6  10        5.43        5.24      2.25 o 
  -8   6  10        1.69        0.00      1.65 o 
  -7   6  10        0.34       -0.45      1.50 o 
  -6   6  10        6.79        8.34      1.80 o 
  -5   6  10        1.04        1.74      1.20 o 
  -4   6  10        3.29        4.81      1.06 o 
  -3   6  10      258.92      260.40      4.92 o 
  -2   6  10        4.74        4.83      1.47 o 
  -1   6  10        2.30        2.68      0.92 o 
   0   6  10       38.94       40.53      2.59 o 
   1   6  10       43.85       49.75      1.53 o 
   2   6  10       14.67       11.42      1.14 o 
   3   6  10        1.27        0.65      1.27 o 
   4   6  10       97.32       85.49      2.70 o 
   5   6  10       47.82       47.02      4.34 o 
   6   6  10       27.43       31.30      3.74 o 
   7   6  10       81.42       92.69      5.99 o 
   8   6  10        1.09        1.65      2.25 o 
  -9   7  10        1.47        2.85      2.10 o 
  -8   7  10        3.02        4.04      1.95 o 
  -7   7  10        5.00        3.44      1.95 o 
  -6   7  10        0.66        1.50      1.80 o 
  -5   7  10       32.65       34.72      2.40 o 
  -4   7  10        6.07        9.32      1.32 o 
  -3   7  10       72.51       72.04      2.38 o 
  -2   7  10       68.44       64.65      2.24 o 
  -1   7  10      312.61      296.03      5.20 o 
   0   7  10       16.08       14.19      1.28 o 
   1   7  10       21.13       14.01      1.29 o 
   2   7  10        8.40       14.50      1.72 o 
   3   7  10       81.95       82.61      5.62 o 
   4   7  10        9.99       10.33      2.55 o 
   5   7  10       54.06       56.00      4.64 o 
   6   7  10        1.36        4.79      2.55 o 
   7   7  10        0.92        3.44      2.40 o 
  -8   8  10        3.71        0.45      1.80 o 
  -7   8  10        0.18        2.10      1.80 o 
  -6   8  10        0.86        2.25      1.95 o 
  -5   8  10       13.79       13.33      2.25 o 
  -4   8  10        0.09        1.12      1.65 o 
  -3   8  10        4.64        4.07      1.00 o 
  -2   8  10       10.42       10.92      0.84 o 
  -1   8  10        8.96       11.14      1.38 o 
   0   8  10       32.10       23.14      1.28 o 
   1   8  10       20.33       20.18      1.53 o 
   2   8  10        1.39        1.05      1.80 o 
   3   8  10        2.80        1.05      1.80 o 
   4   8  10        4.50        7.49      2.55 o 
   5   8  10       22.06       20.81      3.29 o 
   6   8  10        5.31        6.74      2.85 o 
   7   8  10        0.03        1.20      2.40 o 
  -7   9  10       13.59        9.13      2.25 o 
  -6   9  10        0.82        0.90      1.80 o 
  -5   9  10        0.88        0.90      1.80 o 
  -4   9  10       16.05       12.43      2.25 o 
  -3   9  10       13.76       13.63      2.25 o 
  -2   9  10       39.72       43.13      1.65 o 
  -1   9  10       16.13       21.11      1.11 o 
   0   9  10        3.40        2.15      0.78 o 
   1   9  10        5.11        3.66      1.26 o 
   2   9  10        0.09        0.00      1.80 o 
   3   9  10       42.08       50.91      4.49 o 
   4   9  10       22.08       26.20      3.59 o 
   5   9  10       20.97       28.15      3.74 o 
   6   9  10        0.60        5.84      2.70 o 
  -6  10  10       11.48       11.68      2.55 o 
  -5  10  10       10.68       10.18      2.40 o 
  -4  10  10        0.06        0.15      1.65 o 
  -3  10  10       13.98       10.18      2.10 o 
  -2  10  10       30.92       25.83      1.91 o 
  -1  10  10       61.20       68.69      2.38 o 
   0  10  10       10.34       13.20      1.33 o 
   1  10  10       35.69       35.71      1.86 o 
   2  10  10        1.44        1.43      1.21 o 
   3  10  10       11.63       14.23      2.99 o 
   4  10  10        7.69       11.38      2.70 o 
   5  10  10        4.53        2.70      2.55 o 
  -5  11  10        2.31        1.05      1.95 o 
  -4  11  10        6.84        7.04      2.10 o 
  -2  11  10        6.75        7.94      1.95 o 
  -1  11  10        2.49        3.89      1.27 o 
   0  11  10       10.38       11.37      1.64 o 
   1  11  10        2.97        1.01      1.05 o 
   2  11  10        1.48        1.32      1.21 o 
   3  11  10        4.94        7.95      2.22 o 
  -2  12  10        5.08        5.54      2.10 o 
  -1  12  10        8.49       10.48      2.10 o 
   0  12  10        1.75        2.23      1.42 o 
   1  12  10        5.46        8.54      2.25 o 
  -9   0  11       59.35       67.08      4.49 o 
  -7   0  11      282.65      281.66      9.28 o 
  -5   0  11        0.68        0.45      1.35 o 
  -3   0  11       62.56       60.79      3.59 o 
  -1   0  11      106.52      108.71      4.79 o 
   1   0  11       50.07       30.85      2.85 o 
   3   0  11      141.96      123.89      4.64 o 
   5   0  11        8.00       12.50      1.58 o 
   7   0  11        0.51        0.45      1.95 o 
 -10   1  11       20.02       22.65      2.12 o 
  -9   1  11       18.08       21.85      2.06 o 
  -8   1  11       31.34       28.59      2.17 o 
  -7   1  11        0.21        0.97      1.16 o 
  -6   1  11        4.72        4.64      1.42 o 
  -5   1  11       10.20       13.33      1.53 o 
  -4   1  11        0.71       -0.15      0.95 o 
  -3   1  11       62.54       55.05      3.07 o 
  -2   1  11        1.88        3.14      1.06 o 
  -1   1  11       11.95        8.26      1.50 o 
   0   1  11        6.38        2.40      1.20 o 
   1   1  11       72.69       65.28      2.59 o 
   2   1  11        7.96        6.02      1.00 o 
   3   1  11       11.85       11.61      1.09 o 
   4   1  11       48.51       49.44      1.84 o 
   5   1  11       12.67       11.13      1.14 o 
   6   1  11        0.31        1.87      1.48 o 
   7   1  11       36.15       41.62      2.91 o 
   8   1  11        2.23        2.32      1.59 o 
  -9   2  11        6.36        3.64      2.25 o 
  -8   2  11        1.13        0.33      1.21 o 
  -7   2  11       28.36       29.89      2.12 o 
  -6   2  11        0.34        0.45      1.06 o 
  -5   2  11        6.25        5.81      1.35 o 
  -4   2  11        8.88        9.43      1.42 o 
  -3   2  11       76.06       69.60      2.70 o 
  -2   2  11       58.65       57.37      2.53 o 
  -1   2  11      111.28      110.30      3.39 o 
   0   2  11        0.07       -0.79      0.79 o 
   1   2  11        1.98        3.00      0.91 o 
   2   2  11       24.80       25.53      1.49 o 
   3   2  11       11.56       10.21      1.03 o 
   4   2  11       14.75       15.20      1.21 o 
   5   2  11       18.18       20.20      1.63 o 
   6   2  11       10.02        8.45      1.80 o 
   7   2  11        2.92        1.63      1.53 o 
   8   2  11        0.97        1.41      1.53 o 
  -9   3  11       13.72       17.35      3.82 o 
  -8   3  11       56.80       64.70      4.79 o 
  -7   3  11        0.16       -0.22      1.06 o 
  -6   3  11       20.68       22.06      2.10 o 
  -5   3  11       77.15       74.25      3.02 o 
  -4   3  11        1.68        0.66      1.65 o 
  -3   3  11        6.95        7.62      1.32 o 
  -2   3  11      104.78      115.95      3.55 o 
  -1   3  11        0.34        0.00      0.95 o 
   0   3  11        0.31        2.06      1.00 o 
   1   3  11        1.09       -0.15      0.82 o 
   2   3  11      116.82      105.31      2.86 o 
   3   3  11       86.81       89.67      2.40 o 
   4   3  11        3.90        3.15      0.89 o 
   5   3  11        5.81        3.45      1.21 o 
   6   3  11       19.89       27.23      2.49 o 
   7   3  11        4.93        6.76      1.85 o 
   8   3  11       16.41       23.51      3.74 o 
  -9   4  11       42.14       50.71      2.90 o 
  -8   4  11        0.37       -0.30      1.21 o 
  -7   4  11        0.76        1.64      1.11 o 
  -6   4  11        0.72        0.61      1.27 o 
  -5   4  11        3.40        3.15      1.21 o 
  -4   4  11        0.06        0.71      1.00 o 
  -3   4  11      152.50      147.36      4.87 o 
  -2   4  11       28.93       27.92      1.85 o 
  -1   4  11       51.59       42.11      2.27 o 
   0   4  11        2.19       -0.27      0.82 o 
   1   4  11       82.20       79.93      2.49 o 
   2   4  11        3.36        5.52      1.07 o 
   3   4  11        3.08        3.55      0.91 o 
   4   4  11      100.33      108.69      3.15 o 
   5   4  11       57.16       58.46      2.44 o 
   6   4  11        1.46        0.41      1.06 o 
   7   4  11       19.56       26.95      3.74 o 
   8   4  11       11.88       14.08      3.44 o 
  -9   5  11       26.11       29.80      3.44 o 
  -8   5  11        8.38       11.08      2.55 o 
  -7   5  11        3.01        2.39      1.21 o 
  -6   5  11       28.23       29.81      2.06 o 
  -5   5  11      172.39      165.19      4.55 o 
  -4   5  11       10.68        9.00      2.17 o 
  -3   5  11       44.19       50.31      2.44 o 
  -2   5  11       31.37       31.05      1.96 o 
  -1   5  11       71.52       64.26      3.17 o 
   0   5  11      171.40      177.70      3.92 o 
   1   5  11       19.43       13.78      1.28 o 
   2   5  11       18.14       17.46      1.37 o 
   3   5  11        7.73        4.93      0.95 o 
   4   5  11       96.69      100.36      3.04 o 
   5   5  11        5.52        4.40      1.99 o 
   6   5  11        0.29        2.55      2.25 o 
   7   5  11       17.79       17.82      3.44 o 
  -8   6  11       30.71       29.95      3.29 o 
  -7   6  11        7.00        3.59      2.10 o 
  -6   6  11       14.64       18.31      1.79 o 
  -5   6  11       14.84       14.10      1.68 o 
  -4   6  11      107.20      113.97      3.70 o 
  -3   6  11        2.15        1.21      1.42 o 
  -2   6  11        4.27        4.17      1.06 o 
  -1   6  11        6.83        5.57      2.16 o 
   0   6  11       26.45       31.13      1.94 o 
   1   6  11        2.08        3.02      1.03 o 
   2   6  11       20.91       27.54      1.64 o 
   3   6  11        0.96       -0.36      1.08 o 
   4   6  11        5.05        6.35      1.44 o 
   5   6  11        0.10       -1.65      1.65 o 
   6   6  11       12.36       14.08      3.14 o 
   7   6  11        2.18        8.39      2.85 o 
  -8   7  11        0.64        3.14      2.10 o 
  -7   7  11       20.51       19.62      2.99 o 
  -6   7  11       95.89       98.08      5.24 o 
  -5   7  11       39.55       42.49      4.87 o 
  -4   7  11        0.01        0.45      1.16 o 
  -3   7  11        2.36        1.26      0.94 o 
  -2   7  11      135.91      129.51      3.32 o 
  -1   7  11        3.59        2.49      1.03 o 
   0   7  11       40.20       45.56      2.07 o 
   1   7  11        0.29       -0.61      0.86 o 
   2   7  11        0.91        0.70      0.93 o 
   3   7  11        0.57        1.20      2.10 o 
   4   7  11       40.13       45.67      4.49 o 
   5   7  11        4.90        0.45      2.10 o 
   6   7  11        0.04        0.00      2.10 o 
  -7   8  11        1.79        0.60      1.65 o 
  -6   8  11       45.30       51.06      4.19 o 
  -5   8  11       15.22       21.26      2.85 o 
  -4   8  11       74.81       83.33      4.12 o 
  -3   8  11        0.02       -0.91      0.91 o 
  -2   8  11        0.98        0.86      0.98 o 
  -1   8  11       53.41       58.28      2.29 o 
   0   8  11        5.75        3.76      1.07 o 
   1   8  11        9.16        7.62      1.14 o 
   2   8  11       53.83       59.30      4.64 o 
   3   8  11       38.14       41.93      4.19 o 
   4   8  11        5.52        4.19      2.55 o 
   5   8  11       22.19       23.51      3.59 o 
  -6   9  11        0.06        1.35      1.80 o 
  -5   9  11        5.47        5.39      2.10 o 
  -4   9  11        0.45        1.20      1.80 o 
  -3   9  11        1.62        1.80      1.80 o 
  -2   9  11        1.48        0.44      0.98 o 
  -1   9  11        0.39        0.62      0.83 o 
   0   9  11        1.03        0.60      1.32 o 
   1   9  11        0.61        0.75      1.95 o 
   2   9  11        1.78        3.29      2.10 o 
   3   9  11        4.90        7.19      2.55 o 
   4   9  11        0.34       -0.30      2.10 o 
  -4  10  11        3.83       10.03      2.40 o 
  -3  10  11        4.87        6.89      2.10 o 
  -2  10  11        8.53        9.28      2.25 o 
  -1  10  11        0.32       -0.15      1.50 o 
   0  10  11       28.89       28.38      1.72 o 
   1  10  11        1.21        0.84      1.30 o 
   2  10  11        0.01        0.00      1.80 o 
   3  10  11       17.38       23.36      3.44 o 
  -1  11  11        0.03        1.05      1.80 o 
   0  11  11        1.89       -0.60      1.06 o 
  -8   0  12        1.39        0.60      1.80 o 
  -6   0  12       43.84       40.88      3.59 o 
  -4   0  12       60.35       57.20      3.74 o 
  -2   0  12       70.65       73.52      4.04 o 
   0   0  12        9.25        9.88      1.95 o 
   2   0  12        9.97        7.95      1.51 o 
   4   0  12       17.11       17.86      1.91 o 
   6   0  12        0.11        1.35      2.25 o 
  -9   1  12        0.09        0.60      1.38 o 
  -8   1  12        2.75        2.18      1.80 o 
  -7   1  12        2.93        2.70      1.38 o 
  -6   1  12        0.74        0.37      1.27 o 
  -5   1  12       21.44       22.93      1.91 o 
  -4   1  12       34.17       37.91      2.38 o 
  -3   1  12        0.90        0.20      1.95 o 
  -2   1  12       13.48       14.69      1.87 o 
  -1   1  12        0.84        1.57      1.06 o 
   0   1  12        1.76        0.07      1.00 o 
   1   1  12        4.64        4.43      1.16 o 
   2   1  12       42.60       49.12      1.87 o 
   3   1  12        1.57        1.22      0.84 o 
   4   1  12      117.09      135.75      3.15 o 
   5   1  12        3.57        1.98      1.37 o 
   6   1  12       17.33       16.35      2.70 o 
   7   1  12        9.90        9.23      2.25 o 
  -8   2  12        0.02       -0.97      1.16 o 
  -7   2  12        6.61       10.18      1.64 o 
  -6   2  12       80.84       76.37      3.23 o 
  -5   2  12        5.40        5.82      1.43 o 
  -4   2  12       28.33       30.84      2.06 o 
  -3   2  12       16.54       17.16      1.64 o 
  -2   2  12        2.18        3.07      1.16 o 
  -1   2  12       21.03       20.43      1.74 o 
   0   2  12      114.30      112.54      5.24 o 
   1   2  12       16.60       11.78      1.30 o 
   2   2  12        0.13        0.03      0.89 o 
   3   2  12       10.25       16.41      1.30 o 
   4   2  12      133.90      134.77      3.11 o 
   5   2  12       15.51       18.60      1.72 o 
   6   2  12       17.82       23.05      4.49 o 
   7   2  12        8.09       12.00      2.17 o 
  -8   3  12       41.55       44.37      2.75 o 
  -7   3  12       30.53       33.72      2.38 o 
  -6   3  12        7.99        8.57      1.64 o 
  -5   3  12       87.20       92.97      5.24 o 
  -4   3  12        6.49        6.44      1.38 o 
  -3   3  12        2.55        1.83      1.21 o 
  -2   3  12       84.27       81.23      3.12 o 
  -1   3  12        0.01        0.47      1.04 o 
   0   3  12       65.74       63.42      2.75 o 
   1   3  12        2.73        2.89      1.00 o 
   2   3  12      271.43      265.84      5.13 o 
   3   3  12        3.82        3.36      0.96 o 
   4   3  12        7.03        6.89      1.12 o 
   5   3  12        8.25        3.70      1.20 o 
   6   3  12        2.33        4.31      1.68 o 
   7   3  12        1.42        0.64      1.74 o 
  -8   4  12        4.89        5.32      1.59 o 
  -7   4  12        8.82       10.29      1.68 o 
  -6   4  12        1.64        0.39      1.42 o 
  -5   4  12        5.58        7.45      1.53 o 
  -4   4  12       25.12       24.55      1.96 o 
  -3   4  12       86.85       94.24      3.44 o 
  -2   4  12       13.75        8.78      1.80 o 
  -1   4  12        0.07       -0.52      1.06 o 
   0   4  12       83.16       81.89      2.65 o 
   1   4  12       12.04       11.35      1.55 o 
   2   4  12        3.35        2.49      1.05 o 
   3   4  12       75.29       87.49      2.50 o 
   4   4  12       57.43       54.85      2.31 o 
   5   4  12        0.56       -0.15      1.20 o 
   6   4  12       29.93       36.32      2.15 o 
  -7   5  12        1.54        3.42      1.43 o 
  -6   5  12        0.00        1.32      1.27 o 
  -5   5  12       55.94       63.25      3.02 o 
  -4   5  12        2.58        4.83      1.43 o 
  -3   5  12       85.93       92.77      3.49 o 
  -2   5  12        0.21        0.22      1.16 o 
  -1   5  12      106.51      103.79      3.02 o 
   0   5  12       31.01       26.85      1.65 o 
   1   5  12       47.93       48.65      2.15 o 
   2   5  12       12.59        8.79      1.31 o 
   3   5  12       67.49       64.99      2.21 o 
   4   5  12       12.27       14.63      1.56 o 
   5   5  12       19.22       25.44      2.16 o 
   6   5  12        4.30        2.25      2.25 o 
  -7   6  12       10.96       13.03      2.55 o 
  -6   6  12       14.36       17.28      3.97 o 
  -5   6  12       16.22       13.95      1.79 o 
  -4   6  12       13.13       11.31      1.64 o 
  -3   6  12       14.47       21.31      1.91 o 
  -2   6  12        0.65        0.13      0.94 o 
  -1   6  12        8.16       11.61      1.28 o 
   0   6  12        4.81        5.77      1.20 o 
   1   6  12       45.47       38.37      2.04 o 
   2   6  12        3.64        1.65      1.03 o 
   3   6  12        4.47        3.15      1.17 o 
   4   6  12        9.72        9.43      2.85 o 
   5   6  12        3.86        4.04      2.55 o 
  -6   7  12        6.97        6.74      2.25 o 
  -5   7  12        0.19        2.56      1.36 o 
  -4   7  12        0.14       -0.33      1.11 o 
  -3   7  12        0.67        1.32      1.06 o 
  -2   7  12        4.67        4.50      1.08 o 
  -1   7  12       17.26       16.77      1.46 o 
   0   7  12        0.21        1.50      1.02 o 
   1   7  12       15.32       17.84      1.51 o 
   2   7  12        1.11        3.15      1.14 o 
   3   7  12        5.08        1.95      2.25 o 
   4   7  12        2.44        5.69      2.70 o 
  -5   8  12        0.71        1.65      1.80 o 
  -4   8  12        4.21        1.50      1.95 o 
  -3   8  12       57.07       58.14      2.41 o 
  -2   8  12        0.11       -1.09      1.33 o 
  -1   8  12       24.52       23.52      2.33 o 
   0   8  12       10.11        9.50      1.31 o 
   1   8  12       24.07       19.07      2.25 o 
   2   8  12        6.50        7.49      2.55 o 
   3   8  12        4.07        5.99      2.55 o 
  -3   9  12        5.69        6.14      2.10 o 
  -2   9  12       11.00       11.66      1.38 o 
  -1   9  12       27.55       30.19      2.63 o 
   0   9  12        7.10        7.77      1.68 o 
   1   9  12        9.95       13.78      2.99 o 
   2   9  12        1.23       -1.95      1.95 o 
  -7   0  13        0.98       -0.45      1.65 o 
  -5   0  13       22.50       27.70      2.99 o 
  -3   0  13       19.02       23.96      2.85 o 
  -1   0  13       55.93       56.30      3.74 o 
   1   0  13      115.92      128.48      5.69 o 
   3   0  13        0.20       -0.94      1.72 o 
   5   0  13        1.42        1.75      1.47 o 
  -7   1  13       10.87       12.35      1.80 o 
  -6   1  13        0.38        0.68      1.26 o 
  -5   1  13        0.82       -0.22      1.16 o 
  -4   1  13        5.45        5.69      1.48 o 
  -3   1  13       22.31       24.74      1.96 o 
  -2   1  13        3.03        1.26      1.21 o 
  -1   1  13       82.13       81.62      5.24 o 
   0   1  13       24.85       28.96      2.06 o 
   1   1  13       28.56       36.83      2.29 o 
   2   1  13        0.06       -0.68      1.02 o 
   3   1  13       33.55       36.03      2.20 o 
   4   1  13        1.38        3.01      1.04 o 
   5   1  13       36.36       49.96      2.55 o 
  -7   2  13       10.09       11.30      1.80 o 
  -6   2  13        0.40       -1.01      1.11 o 
  -5   2  13       39.93       50.67      2.91 o 
  -4   2  13       45.58       45.07      2.70 o 
  -3   2  13        0.46        0.45      1.57 o 
  -2   2  13       18.79       18.01      2.40 o 
  -1   2  13       45.92       44.18      2.62 o 
   0   2  13       41.15       42.61      4.19 o 
   1   2  13       29.78       34.24      1.93 o 
   2   2  13        4.23        4.68      1.10 o 
   3   2  13        0.75        1.18      0.92 o 
   4   2  13       30.01       36.27      1.95 o 
   5   2  13       12.30       14.95      1.98 o 
  -7   3  13        7.18        9.13      4.79 o 
  -6   3  13        0.42        0.09      1.57 o 
  -5   3  13       30.19       35.13      2.43 o 
  -4   3  13        1.83        4.08      1.43 o 
  -3   3  13      114.13      125.96      4.13 o 
  -2   3  13        2.22        0.87      1.21 o 
  -1   3  13        9.44       15.20      1.69 o 
   0   3  13       20.54       21.94      2.28 o 
   1   3  13       19.23       14.71      1.47 o 
   2   3  13        6.66        4.97      1.19 o 
   3   3  13       11.98       12.69      1.32 o 
   4   3  13       47.33       54.44      2.29 o 
   5   3  13        1.17        2.00      1.32 o 
  -6   4  13        3.23        3.61      1.43 o 
  -5   4  13       41.91       37.69      2.62 o 
  -4   4  13       22.24       22.91      2.12 o 
  -3   4  13       18.20       15.41      1.79 o 
  -2   4  13        3.31        3.39      1.35 o 
  -1   4  13       10.00        9.38      1.35 o 
   0   4  13        5.10        7.90      1.30 o 
   1   4  13        0.29        0.07      1.03 o 
   2   4  13        0.32       -0.52      1.01 o 
   3   4  13       31.58       41.62      1.91 o 
   4   4  13       12.87       18.15      1.74 o 
   5   4  13        0.30       -1.14      1.14 o 
  -6   5  13       12.39       14.53      1.90 o 
  -5   5  13        9.25       11.68      1.74 o 
  -4   5  13       20.77       20.82      1.96 o 
  -3   5  13       58.81       61.71      5.99 o 
  -2   5  13       18.85       16.12      2.77 o 
  -1   5  13        0.99       -0.46      0.96 o 
   0   5  13       15.38       16.54      1.49 o 
   1   5  13        1.20        0.81      0.96 o 
   2   5  13        7.97        3.71      1.19 o 
   3   5  13       16.47       14.80      1.37 o 
   4   5  13        2.85        3.45      1.28 o 
  -5   6  13        3.07        0.62      1.42 o 
  -4   6  13       10.60       13.85      2.02 o 
  -3   6  13        0.68        0.55      1.21 o 
  -2   6  13       22.87       25.59      2.47 o 
  -1   6  13        8.98        6.57      1.23 o 
   0   6  13        0.02        0.69      1.02 o 
   1   6  13       20.91       21.89      1.70 o 
   2   6  13        9.41       10.56      1.48 o 
   3   6  13       22.35       29.37      2.12 o 
  -4   7  13        4.27        3.93      1.25 o 
  -3   7  13        0.74        0.33      1.76 o 
  -2   7  13        3.40        0.92      1.20 o 
  -1   7  13       11.92       14.63      1.53 o 
   0   7  13        5.73        8.79      1.36 o 
   1   7  13        6.62        5.53      1.28 o 
   2   7  13       40.10       50.84      3.02 o 
  -1   8  13        6.10        5.57      1.37 o 
  -4   0  14       93.20      109.16      5.69 o 
  -2   0  14       44.99       65.29      4.34 o 
   0   0  14       17.58       11.53      2.40 o 
   2   0  14       24.12       24.96      2.23 o 
  -5   1  14       16.06       19.40      2.12 o 
  -4   1  14        3.14        3.37      1.48 o 
  -3   1  14        5.97        9.86      1.74 o 
  -2   1  14        5.71        6.46      1.53 o 
  -1   1  14        0.42        0.56      3.37 o 
   0   1  14        1.54        1.42      1.27 o 
   1   1  14        1.05        0.05      1.05 o 
   2   1  14       15.40       15.85      1.39 o 
   3   1  14        2.35        1.26      1.04 o 
  -5   2  14       22.06       24.14      2.22 o 
  -4   2  14       60.77       66.00      5.69 o 
  -3   2  14       20.33       20.97      2.06 o 
  -2   2  14        4.58        4.34      1.59 o 
  -1   2  14        1.15        4.08      1.43 o 
   0   2  14       16.88       14.54      2.11 o 
   1   2  14        2.38        1.96      1.12 o 
   2   2  14       10.17       12.85      1.36 o 
   3   2  14        2.48        0.04      0.98 o 
  -4   3  14       13.44       16.84      1.96 o 
  -3   3  14       65.18       76.63      3.44 o 
  -2   3  14        3.51        1.27      1.38 o 
  -1   3  14        0.12        0.44      1.32 o 
   0   3  14       12.54       13.03      1.54 o 
   1   3  14       14.39       17.89      1.58 o 
   2   3  14        0.50       -0.05      0.97 o 
   3   3  14        8.96       13.48      1.45 o 
  -4   4  14       11.24       12.31      1.80 o 
  -3   4  14        2.66        2.40      1.48 o 
  -2   4  14        1.79        1.57      1.57 o 
  -1   4  14       21.36       27.63      1.85 o 
   0   4  14        5.09        4.46      1.33 o 
   1   4  14       45.45       50.39      2.38 o 
   2   4  14       27.23       28.20      1.84 o 
  -3   5  14        9.20        8.65      1.68 o 
  -2   5  14        5.83        4.97      1.29 o 
  -1   5  14        0.99        0.16      1.16 o 
   0   5  14        0.61       -1.09      1.09 o 
   1   5  14       35.33       43.96      3.69 o 
                                                 
